# Supplementary material for: OmpK35/36 absence does not confer carbapenem-resistance alone nor ceftazidime-avibactam resistance with one blaKPC-2
Source: Front Cell Infect Microbiol. 2026 Feb 20;16:1735799. doi: 10.3389/fcimb.2026.1735799 (PMC12963322; doi:10.3389/fcimb.2026.1735799)
Supplement: Supplementary file 1 [file Table1.xls]

## Sheet: Table S1
Table S1 The traits of 1407 Klebsiella pneumoniae strains
Strain	Release Date	Accession number	ompK35 similarity	ompK35	insertion in ompk35	ompk36 similarity	ompK36	insertion in ompk36	ompK26	ompK37	ompR	ompA	blaKPC	blaVIM	blaIMP	blaNDM	blaOXA-48	Serotype
HS11286	2011-12-21	CP003200.1	1070/1077(99%)	+	-	1059/1111(95%)	+	-	+	+	+	+	+	-	-	-	-
FDAARGOS_775	2019-06-19	CP040993.1	1074/1077(99%)	+	-	1039/1126(92%)	+	-	+	+	+	+	-	-	-	+	-
QD23	2020-03-02	CP042858.1	1070/1077(99%)	+	-	1078/1113(97%)	+	-	+	+	+	+	-	-	-	+	-
P1428	2017-11-07	CP017994.1	1077/1077(100%)	+	-	1098/1098(100%)	+	-	+	+	+	+	-	-	-	-	-	K1
KPNIH50	2018-01-29	CP026177.1	1076/1077(99%)	+	-	1038/1126(92%)	+	-	+	+	+	+	+	-	-	-	-
AR_0139	2017-06-20	CP021960.1	901/905(99%) 172/172(100%)	+	+	1058/1111(95%)	+	-	+	+	+	+	-	-	-	+	-
16HN-263	2020-03-06	CP045263.1	1070/1077(99%)	+	-	1039/1132(92%)	+	-	+	+	+	+	+	-	-	-	-
BK13043	2017-05-23	CP020837.1	1071/1078(99%)	+	-	1059/1111(95%)	+	-	+	+	+	+	-	-	-	-	+
KPN1482	2017-05-23	CP020841.1	901/905(99%) 172/172(100%)	+	+	1058/1111(95%)	+	-	+	+	+	+	-	-	-	-	-
C2414	2020-02-05	CP039819.1	1070/1077(99%)	+	-	1039/1132(92%)	+	-	+	+	+	+	+	-	-	+	-
KP64	2018-07-20	AP018750.1	1075/1077(99%)	+	-	1097/1104(99%)	+	-	+	+	+	+	-	-	-	+	-	K2
KP67	2018-07-20	AP018753.1	1075/1077(99%)	+	-	1097/1104(99%)	+	-	+	+	+	+	-	-	-	+	-	K2
INF249	2017-11-06	CP024489.1	1073/1077(99%)	+	-	1041/1100(95%)	+	-	+	+	+	+	-	-	-	-	-
KLP268	2019-08-28	CP043047.1	1071/1078(99%)	+	-	1059/1111(95%)	+	-	+	+	+	+	+	-	-	-	-
KPNIH33	2014-11-12	CP009771.1	1070/1078(99%)	+	-	1057/1111(95%)	+	-	+	+	2	+	+	-	-	-	-
B12(AN)	2019-01-30	CP026155.1	1061/1077(99%)	+	-	1059/1111(95%)	+	-	+	+	+	+	-	-	-	-	-
KP18-3-8	2020-02-12	CP048430.1	1070/1077(99%)	+	-	1039/1132(92%)	+	-	+	+	+	+	-	-	-	-	-
TVGHCRE225	2018-06-08	CP023722.1	1070/1077(99%)	+	-	1039/1132(92%)	+	-	+	+	+	+	+	-	-	-	-
WCGKP294	2019-12-16	CP046612.1	1072/1077(99%)	+	-	1038/1126(92%)	+	-	+	+	+	+	-	-	+	-	-
F138	2019-01-30	CP026149.1	1070/1077(99%)	+	-	1039/1132(92%)	+	-	+	+	+	+	+	-	-	-	-
NU-CRE047	2017-12-06	CP025037.1	1070/1078(99%)	+	-	1059/1113(95%)	+	-	+	+	+	+	+	-	-	-	-
F5	2019-01-30	CP026132.1	1070/1077(99%)	+	-	1039/1132(92%)	+	-	+	+	+	+	+	-	-	-	-
SWU01	2016-12-13	CP018454.1	1070/1077(99%)	+	-	1039/1132(92%)	+	-	+	+	+	+	+	-	-	-	-
F77	2019-01-30	CP026136.1	1070/1077(99%)	+	-	1039/1132(92%)	+	-	+	+	+	+	+	-	-	-	-
KPNIH48	2018-02-04	CP026392.1	1076/1077(99%)	+	-	1039/1126(92%)	+	-	+	+	+	+	+	-	-	-	-
BA33875	2019-01-22	CP035179.1	1073/1077(99%)	+	-	1096/1098(99%)	+	-	+	+	+	+	+	-	-	-	-
KP19-2029	2020-01-08	CP047160.1	1070/1077(99%)	+	-	1039/1132(92%)	+	-	+	+	+	+	+	-	-	-	-
YH43	2015-09-15	AP014950.1	1024/1077(95%)	+	-	1034/1099(94%) 386/510(76%)	+	-	+	+	+	+	-	-	-	-	-
KP18-2079	2020-02-26	CP048933.1	1070/1077(99%)	+	-	1039/1132(92%)	+	-	+	+	+	+	-	-	-	-	-
F1	2018-08-08	CP026130.1	1070/1077(99%)	+	-	1039/1132(92%)	+	-	+	+	+	+	+	-	-	-	-
Kp36	2020-01-11	CP047192.1	1070/1077(99%)	+	-	1039/1132(92%)	+	-	+	+	+	+	+	-	-	-	-
KPNIH32	2014-11-12	CP009775.1	1071/1078(99%)	+	-	1059/1111(95%)	+	-	+	+	+	+	+	-	-	-	-
AR_0120	2017-06-16	CP021833.1	1071/1078(99%)	+	-	1059/1111(95%)	+	-	+	+	+	+	+	-	-	-	-
F127	2019-01-30	CP026140.1	1070/1077(99%)	+	-	1039/1132(92%)	+	-	+	+	+	+	+	-	-	-	-
F132	2019-01-30	CP026145.1	1070/1077(99%)	+	-	1039/1132(92%)	+	-	+	+	+	+	+	-	-	-	-
AR_0079	2018-04-28	CP028994.1	1070/1077(99%)	+	-	1058/1111(95%)	+	-	+	+	+	+	-	-	-	-	-
MSB1_8A-sc-2280397	2018-08-30	CP031800.1	1073/1077(99%)	+	-	1038/1126(92%)	+	-	+	+	+	+	-	-	-	-	+
XJ-K2	2020-01-08	CP032240.1	1070/1077(99%)	+	-	1039/1132(92%)	+	-	+	+	+	+	+	-	-	-	-
ST101:960186733	2017-10-24	CP023487.1	1073/1077(99%)	+	-	1097/1098(99%)	+	-	+	+	+	+	-	-	-	+	-
Kp_Goe_33208	2016-12-13	CP018447.1	1072/1077(99%)	+	-	1097/1104(99%)	+	-	+	+	+	+	-	-	-	-	+
Kp_Goe_71070	2016-12-13	CP018450.1	1072/1077(99%)	+	-	1097/1104(99%)	+	-	+	+	+	+	-	-	-	-	+
C2660	2020-02-05	CP039808.1	1070/1077(99%)	+	-	1039/1132(92%)	+	-	+	+	+	+	+	-	-	+	-
SCKP020143	2018-04-05	CP028548.1	1070/1077(99%)	+	-	1039/1132(92%)	+	-	+	+	+	+	+	-	-	-	-
KP69	2017-12-28	CP025456.1	1070/1077(99%)	+	-	1039/1132(92%)	+	-	+	+	+	+	+	-	-	-	-
MNCRE53	2016-12-13	CP018437.1	1071/1078(99%)	+	-	1059/1111(95%)	+	-	+	+	+	+	+	-	-	-	-
SKGH01	2016-05-16	CP015500.1	816/821(99%) 262/262(100%)	-	+	1058/1117(95%)	+	-	+	+	+	+	-	-	-	-	+
CRK0298	2018-11-26	CP034039.1	1060/1077(98%)	+	-	1070/1110(96%)	+	-	+	+	+	+	-	-	-	-	+	K2
SGH10	2017-12-07	CP025080.1	1077/1077(100%)	+	-	1098/1098(100%)	+	-	+	+	+	+	-	-	-	-	-	K1
FDAARGOS_444	2017-10-18	CP023941.1	1070/1077(99%)	+	-	1039/1132(92%)	+	-	+	+	+	+	+	-	-	-	-
KP58	2019-09-30	CP041373.1	1070/1077(99%)	+	-	1038/1132(92%)	+	-	+	+	+	+	+	-	-	-	-
WCHKP020037	2019-02-21	CP036371.1	1070/1077(99%)	+	-	1039/1126(92%)	+	-	+	+	+	+	+	-	-	-	-
GSU10-3	2018-06-05	AP018671.1	1070/1077(99%)	+	-	1039/1132(92%)	+	-	+	+	+	+	+	-	-	-	-
Kp_Goe_121641	2016-12-21	CP018735.1	1072/1077(99%)	+	-	1096/1098(99%)	+	-	+	+	+	+	-	-	-	-	+
WCHKP2	2018-04-05	CP028542.2	1070/1077(99%)	+	-	1039/1126(92%)	+	-	+	+	+	+	+	-	-	-	-
721005	2017-08-30	CP022997.1	1070/1077(99%)	+	-	1039/1132(92%)	+	-	+	+	+	+	-	-	-	-	-
C789	2019-11-20	CP034415.1	1070/1077(99%)	+	-	1039/1132(92%)	+	-	+	+	+	+	+	-	-	-	-
L39_2	2019-06-27	CP033954.1	1070/1077(99%)	+	-	1039/1132(92%)	+	-	+	+	+	+	+	-	-	-	-
BJCFK909	2018-12-03	CP034123.1	1070/1077(99%)	+	-	1039/1132(92%)	+	-	+	+	+	+	+	-	-	-	-
CR14	2017-01-17	CP015392.1	1071/1078(99%)	+	-	1058/1111(95%)	+	-	+	+	+	+	+	-	-	-	-
SCKP020079	2018-05-15	CP029384.1	1070/1077(99%)	+	-	1039/1132(92%)	+	-	+	+	+	+	+	-	-	-	-
2_GR_12	2018-12-06	CP027053.1	1071/1078(99%)	+	-	1059/1117(95%)	+	-	+	+	+	+	+	-	-	-	-
AJ218	2019-01-10	LR130541.1	1077/1077(100%)	+	-	1086/1098(99%)	+	-	+	+	+	+	-	-	-	-	-
R210-2	2018-12-02	CP034082.1	1077/1077(100%)	+	-	1098/1098(100%)	+	-	+	+	+	+	-	+	-	-	-	K1
KSH203	2018-12-12	CP034327.1	1070/1077(99%)	+	-	1039/1132(92%)	+	-	+	+	+	+	+	-	-	+	-
AP8555	2019-01-30	CP035383.1	1077/1077(100%)	+	-	1098/1098(100%)	+	-	+	+	+	+	-	-	-	-	-	K1
VBA2172	2019-02-20	CP036320.1	1073/1077(99%)	+	-	1040/1129(92%)	+	-	+	+	+	+	-	-	-	-	+
Kp202	2019-06-25	CP041082.1	1072/1077(99%)	+	-	1097/1104(99%)	+	-	+	+	+	+	-	-	-	+	+
RJF999	2016-01-22	CP014010.1	1077/1077(100%)	+	-	1098/1098(100%)	+	-	+	+	+	+	-	-	-	-	-	K1
L482	2019-06-27	CP033960.1	1070/1077(99%)	+	-	1039/1132(92%)	+	-	+	+	+	+	+	-	-	-	-
WCHKP649	2018-02-06	CP026585.2	1070/1077(99%)	+	-	1039/1132(92%)	+	-	+	+	+	+	+	-	-	-	-
F44	2017-12-28	CP025461.1	1070/1077(99%)	+	-	443/449(99%) 600/687(87%)	-	+	+	+	+	+	+	-	-	-	-
WCHKP015093	2019-02-20	CP036300.1	1070/1077(99%)	+	-	1039/1132(92%)	+	-	+	+	+	+	+	-	-	-	-
KPHS1249	2018-03-06	CP027189.1	1077/1077(100%)	+	-	1098/1098(100%)	+	-	+	+	+	+	-	-	-	-	-	K1
911021	2017-08-24	CP022882.1	1070/1077(99%)	+	-	1039/1132(92%)	+	-	+	+	+	+	-	-	-	-	-
XJ-K1	2019-06-12	CP032163.1	1070/1077(99%)	+	-	1039/1132(92%)	+	-	+	+	+	+	+	-	-	-	-
MNCRE78	2016-12-13	CP018428.1	1071/1078(99%)	+	-	1059/1111(95%)	+	-	+	+	+	+	+	-	-	-	-
KpvST101_OXA-48	2018-08-07	CP031368.2	1072/1077(99%)	+	-	1097/1098(99%)	+	-	+	+	+	+	-	-	-	-	+
MNCRE69	2016-12-13	CP018427.1	1071/1078(99%)	+	-	1059/1111(95%)	+	-	+	+	+	+	+	-	-	-	-
blood sample 2	2016-08-16	CP015822.1	1071/1078(99%)	+	-	1059/1117(95%)	+	-	+	+	+	+	+	-	-	-	-
WCHKP115068	2019-03-03	CP036365.1	1070/1077(99%)	+	-	1039/1132(92%)	+	-	+	+	+	+	+	-	-	-	-
AR_0066	2018-02-19	CP026751.1	1074/1077(99%)	+	-	1097/1104(99%)	+	-	+	+	+	+	-	-	-	-	-	K2
AUSMDU00008079	2017-08-14	CP022691.2	1071/1078(99%)	+	-	1059/1111(95%)	+	-	+	+	+	+	+	-	-	-	-
AUSMDU00008119	2017-12-06	CP025008.1	1071/1078(99%)	+	-	1059/1111(95%)	+	-	+	+	+	+	+	-	-	-	-
WCHKP015625	2018-10-30	CP033396.1	1070/1077(99%)	+	-	1039/1132(92%)	+	-	+	+	+	+	+	-	-	-	-
WCHKP2080	2019-02-20	CP036361.1	1070/1077(99%)	+	-	1039/1132(92%)	+	-	+	+	+	+	+	-	-	-	-
LSH-KPN148	2020-01-22	CP040122.1	1070/1077(99%)	+	-	1039/1132(92%)	+	-	+	+	+	+	+	-	-	-	-
WCHKP36	2018-04-05	CP028583.1	1070/1077(99%)	+	-	1039/1132(92%)	+	-	+	+	+	+	+	-	-	-	-
WCHKP020098	2019-02-20	CP036305.1	1070/1077(99%)	+	-	1039/1132(92%)	+	-	+	+	+	+	+	-	-	-	-
LSH-KPN25	2020-01-22	CP040391.1	1071/1077(99%)	+	-	1059/1111(95%)	+	-	+	+	+	+	-	-	-	-	-
Xen39	2020-02-14	CP040861.1	1072/1077(99%)	+	-	1041/1100(95%)	+	-	+	+	+	+	-	-	-	-	-
BA34918	2019-02-25	CP036190.1	1076/1077(99%)	+	-	1094/1098(99%)	+	-	+	+	+	+	-	-	-	-	+	K1
TGH8	2016-04-05	CP012743.1	1073/1077(99%)	+	-	1040/1126(92%)	+	-	+	+	+	+	-	-	-	-	-
158590	2020-01-20	CP047649.1	1070/1077(99%)	+	-	1039/1132(92%)	+	-	+	+	+	+	-	-	-	-	-
AR_0143	2017-06-08	CP021708.1	1075/1077(99%)	+	-	1097/1104(99%)	+	-	+	+	+	+	-	-	-	+	-	K2
HB25-1	2020-03-25	CP039524.1	1070/1077(99%)	+	-	1059/1111(95%)	+	-	+	+	+	+	-	-	-	-	-
AR438	2018-04-30	CP029099.1	1071/1078(99%)	+	-	1059/1117(95%)	+	-	+	+	+	+	+	-	-	-	-
Kp52.145	2014-03-21	FO834906.1	1073/1077(99%)	+	-	1096/1098(99%)	+	-	+	+	+	+	-	-	-	-	-	K2
11420	2019-11-04	CP026023.1	1077/1077(100%)	+	-	1098/1098(100%)	+	-	+	+	+	+	+	-	-	-	-	K1
CFSAN054110	2018-04-02	CP028180.1	1071/1078(99%)	+	-	1058/1117(95%)	+	-	+	+	+	+	+	-	-	-	-
DA33140	2018-05-31	CP029582.1	1071/1078(99%)	+	-	1058/1111(95%)	+	-	+	+	+	+	-	-	-	-	-
BA28434	2019-02-20	CP036327.1	1073/1077(99%)	+	-	1041/1129(92%)	+	-	+	+	+	+	-	-	-	-	+
37988	2018-12-03	CP023839.1	1071/1078(99%)	+	-	1058/1111(95%)	+	-	+	+	+	+	-	-	-	-	-
KP65	2019-09-30	CP044258.1	1070/1077(99%)	+	-	1039/1132(92%)	+	-	+	+	+	+	+	-	-	-	-
ATCC BAA-2146	2014-02-05	CP006659.2	1070/1077(99%)	+	-	1058/1111(95%)	+	-	+	+	+	+	-	-	-	+	-
AR_0049	2016-12-27	CP018816.1	1070/1077(99%)	+	-	1058/1111(95%)	+	-	+	+	+	+	-	-	-	+	-
KP38731	2017-03-02	CP014294.1	1071/1077(99%)	+	-	1058/1111(95%)	+	-	+	+	+	+	-	-	-	+	-
WCHKP115069	2018-11-05	CP033405.1	1070/1077(99%)	+	-	1039/1132(92%)	+	-	+	+	+	+	+	-	-	-	-
KpvST147B_SE1_1_NDM	2019-06-04	CP040724.1	1072/1084(99%)	+	-	1058/1111(95%)	+	-	+	+	+	+	-	-	-	+	-
BA4656	2019-02-19	CP035905.1	1076/1077(99%)	+	-	1097/1098(99%)	+	-	+	+	+	+	-	-	-	-	-	K1
AR_0107	2017-06-20	CP021955.1	1072/1077(99%)	+	-	1041/1104(94%)	+	-	+	+	+	+	-	-	-	-	-
I72	2018-12-11	CP034281.1	1072/1077(99%)	+	-	1038/1126(92%)	+	-	+	+	+	+	-	-	-	-	+
160111	2018-08-28	CP029689.1	1070/1077(99%)	+	-	1039/1132(92%)	+	-	+	+	+	+	+	-	-	-	+
CRKP-2297	2017-11-20	CP024834.1	816/821(99%) 262/262(100%)	-	+	1058/1117(95%)	+	-	+	+	+	+	-	-	-	+	+
KP30835	2018-08-09	CP027697.1	1071/1078(99%)	+	-	1059/1117(95%)	+	-	+	+	+	+	+	-	-	-	-
NH34	2019-02-04	CP034408.1	1075/1081(99%)	+	-	1097/1104(99%)	+	-	+	+	+	+	-	-	-	+	-	K2
16_GR_13	2018-12-06	CP027036.1	1071/1077(99%)	+	-	1058/1111(95%)	+	-	+	+	+	+	-	-	-	-	+
AR_0135	2018-09-16	CP032178.1	1072/1077(99%)	+	-	1097/1098(99%)	+	-	+	+	+	+	-	+	-	-	-
CAV1042	2016-12-19	CP018671.1	1073/1077(99%)	+	-	1040/1126(92%)	+	-	+	+	+	+	+	-	-	-	-
FDAARGOS_531	2018-11-21	CP033777.1	1074/1077(99%)	+	-	1097/1098(99%)	+	-	+	+	+	+	-	-	-	-	-	K2
Kp_Goe_62629	2016-12-13	CP018364.1	1060/1077(98%)	+	-	1059/1111(95%)	+	-	+	+	+	+	-	-	-	+	-
JUNP 254	2019-11-18	AP021880.1	816/821(99%) 262/262(100%)	-	+	1058/1117(95%)	+	-	+	+	+	+	-	-	-	-	+
WCHKP3	2018-08-20	CP031721.1	1070/1077(99%)	+	-	1039/1132(92%)	+	-	+	+	+	+	+	-	-	-	-
CRKP-1215	2017-11-20	CP024838.1	816/821(99%) 262/262(100%)	-	+	1058/1117(95%)	+	-	+	+	+	+	-	-	-	+	+
AR_0129	2017-06-08	CP021718.1	1071/1078(99%)	+	-	1059/1111(95%)	+	-	+	+	+	+	+	-	-	-	-
SCH6109	2020-04-08	CP050858.1	1073/1077(99%)	+	-	1059/1111(95%)	+	-	+	+	+	+	-	-	-	+	-
KP617	2015-10-06	CP012753.1	1075/1077(99%)	+	-	1097/1104(99%)	+	-	+	+	+	+	-	-	-	+	+	K2
156070	2020-01-20	CP047648.1	1070/1077(99%)	+	-	1039/1132(92%)	+	-	+	+	+	+	-	-	-	-	-
AUSMDU00003562	2017-12-06	CP025005.1	1071/1078(99%)	+	-	1059/1111(95%)	+	-	+	+	+	+	+	-	-	-	-
SCKP020046	2018-04-05	CP028783.1	1070/1077(99%)	+	-	1059/1111(95%)	+	-	+	+	+	+	-	-	-	+	-
ED2	2016-08-19	CP016813.1	1077/1077(100%)	+	-	1098/1098(100%)	+	-	+	+	+	+	-	-	-	-	-	K1
CR-HvKP5	2019-05-27	CP040545.1	1070/1077(99%)	+	-	1039/1132(92%)	+	-	+	+	+	+	+	-	-	-	-
AR_0098	2017-03-21	CP020108.1	1071/1078(99%)	+	-	1059/1111(95%)	+	-	+	+	+	+	+	-	-	-	-
AR_0138	2017-06-13	CP021757.1	816/821(99%) 262/262(100%)	-	+	1058/1117(95%)	+	-	+	+	+	+	-	-	-	+	-
KPC160125	2020-03-10	CP040038.1	1070/1077(99%)	+	-	1059/1111(95%)	+	-	+	+	+	+	-	-	-	-	+
KPC160132	2020-03-10	CP040023.1	1070/1077(99%)	+	-	1058/1111(95%)	+	-	+	+	+	+	-	-	-	-	+
BD_DM_914	2019-12-23	CP046949.1	1065/1077(99%)	+	-	1059/1111(95%)	+	-	+	+	+	+	-	-	-	-	-
BP327	2019-02-28	CP036335.1	1075/1077(99%)	+	-	1060/1111(95%)	+	-	+	+	+	+	-	-	-	-	-
KPNIH49	2018-01-29	CP026178.1	1075/1077(99%)	+	-	984/1044(94%) 94/94(100%)	+	+	+	+	+	+	+	-	-	-	-
MS6671	2015-12-01	LN824133.1	816/821(99%) 262/262(100%)	-	+	1058/1117(95%)	+	-	+	+	+	+	-	-	-	-	+
BA1559	2019-02-25	CP036187.1	1075/1077(99%)	+	-	1060/1111(95%)	+	-	+	+	+	+	-	-	-	-	-
AR_0047	2017-06-08	CP021539.1	1071/1078(99%)	+	-	784/828(95%) 275/282(98%)	-	+	+	+	+	+	-	-	-	-	-
CAV1596	2015-06-09	CP011647.1	1071/1078(99%)	+	-	1059/1111(95%)	+	-	+	+	+	+	+	-	-	-	-
47733	2020-03-30	CP050360.1	816/821(99%) 262/262(100%)	-	+	1058/1117(95%)	+	-	+	+	+	+	-	-	-	+	+
KP5	2016-10-27	CP012426.1	1071/1078(99%)	+	-	1058/1111(95%)	+	-	+	+	+	+	-	-	-	+	-
KPC2	2019-01-10	LR130548.1	1071/1078(99%)	+	-	1059/1111(95%)	+	-	+	+	+	+	+	-	-	-	-
NH54	2018-04-03	CP024916.1	1072/1077(99%)	+	-	1058/1111(95%)	+	-	+	+	+	+	-	-	-	-	-
SCM96	2018-04-17	CP028716.1	1074/1077(99%)	+	-	1057/1111(95%)	+	-	+	+	+	+	-	-	-	+	-
KPNIH24	2014-06-27	CP008797.1	1071/1078(99%)	+	-	1059/1111(95%)	+	-	-	+	+	+	+	-	-	-	-
20_GR_12	2018-12-06	CP027048.1	1071/1078(99%)	+	-	1059/1111(95%)	+	-	+	+	+	+	+	-	-	-	-
KPNIH10	2014-05-27	CP007727.1	1071/1078(99%)	+	-	1059/1117(95%)	+	-	+	+	+	+	+	-	-	-	-
DA48896	2018-03-16	CP024429.1	816/821(99%) 262/262(100%)	-	+	1058/1117(95%)	+	-	+	+	+	+	-	-	-	-	+
4743	2018-11-19	CP033625.1	1072/1077(99%)	+	-	1097/1104(99%)	+	-	+	+	+	+	+	-	-	-	-
BIC-1	2017-08-08	CP022573.1	1071/1078(99%)	+	-	1058/1111(95%)	+	-	+	+	+	+	+	-	-	-	-
KPNIH1	2014-07-02	CP008827.1	1071/1078(99%)	+	-	1059/1117(95%)	+	-	+	+	+	+	+	-	-	-	-
KPNIH36	2016-06-22	CP014647.1	1071/1078(99%)	+	-	1059/1111(95%)	+	-	+	+	+	+	+	-	-	-	-
DMC1097	2015-07-23	CP011976.1	1071/1078(99%)	+	-	1059/1111(95%)	+	-	-	+	+	+	+	-	-	-	-
002SK2	2017-12-28	CP025515.1	1072/1077(99%)	+	-	1059/1111(95%)	+	-	+	+	+	+	-	-	-	+	-
ST23	2019-04-30	CP037742.1	1077/1077(100%)	+	-	678/678(100%)	-	-	+	+	+	+	+	-	-	-	-	K1
FDAARGOS_446	2017-10-18	CP023946.1	1071/1077(99%)	+	-	1059/1111(95%)	+	-	+	+	+	+	-	-	-	+	-
GN-2	2018-02-27	CP019160.1	1072/1077(99%)	+	-	1054/1111(95%)	+	-	+	+	+	+	-	-	-	-	-
CR-HvKP1	2019-05-27	CP040533.1	1070/1077(99%)	+	-	1039/1132(92%)	+	-	+	+	+	+	+	-	-	-	-
KP-8788	2020-01-14	CP037928.1	1071/1078(99%)	+	-	1059/1117(95%)	+	-	+	+	+	+	+	-	-	-	-
AR_0126	2017-06-13	CP021740.1	1072/1077(99%)	+	-	1055/1112(95%)	+	-	+	+	+	+	+	-	-	-	-
CR-HvKP4	2019-05-27	CP040539.1	1070/1077(99%)	+	-	1039/1132(92%)	+	-	+	+	+	+	+	-	-	-	-
NR5632	2017-12-12	CP025143.1	1072/1077(99%)	+	-	1038/1129(92%)	+	-	+	+	+	+	+	-	-	-	-
KP1768	2017-12-12	CP025140.1	1072/1077(99%)	+	-	1038/1129(92%)	+	-	+	+	+	+	+	-	-	-	-
NUHL24835	2016-01-21	CP014004.1	1074/1077(99%)	+	-	1097/1104(99%)	+	-	+	+	+	+	-	-	-	+	-	K2
FDAARGOS_629	2019-09-25	CP044047.1	1062/1077(99%)	+	-	1038/1132(92%)	+	-	+	+	+	+	-	-	-	-	-
CAV1016	2016-11-07	CP017934.1	1072/1077(99%)	+	-	1054/1111(95%)	+	-	+	+	+	+	+	-	-	-	-
1084	2012-08-29	CP003785.1	1077/1077(100%)	+	-	1098/1098(100%)	+	-	+	+	+	+	-	-	-	-	-	K1
KP1766	2017-12-12	CP025146.1	1071/1077(99%)	+	-	1038/1129(92%)	+	-	+	+	+	+	+	-	-	-	-
KPN528	2017-05-23	CP020853.1	1074/1077(99%)	+	-	1097/1104(99%)	+	-	+	+	+	+	-	-	-	+	-	K2
AR_0112	2017-06-08	CP021549.1	1071/1078(99%)	+	-	1059/1111(95%)	+	-	+	+	+	+	+	-	-	-	-
KPC160121	2020-03-10	CP040028.1	1070/1077(99%)	+	-	1059/1111(95%)	+	-	+	+	+	+	-	-	-	-	+
KUH-KPNHVL1	2020-01-21	CP047677.1	1077/1077(100%)	+	-	1098/1098(100%)	+	-	+	+	+	+	-	-	-	-	-	K1
KPC160117	2020-03-10	CP040033.1	1070/1077(99%)	+	-	1059/1111(95%)	+	-	+	+	+	+	-	-	-	-	+
Kp_Goe_822579	2016-11-22	CP018140.1	1071/1078(99%)	+	-	1058/1117(95%)	+	-	+	+	+	+	-	-	-	-	+
TH164	2019-10-29	CP035210.1	1074/1077(99%)	+	-	1041/1126(92%)	+	-	+	+	+	+	-	-	-	-	-
AR_0113	2017-06-13	CP021751.1	1071/1078(99%)	+	-	1058/1111(95%)	+	-	+	+	+	+	+	-	-	-	-
K66-45	2017-04-27	CP020901.1	1070/1077(99%)	+	-	1060/1111(95%)	+	-	+	+	+	+	-	-	-	+	-
SC-7	2018-07-03	CP030269.1	1077/1077(100%)	+	-	1098/1098(100%)	+	-	+	+	+	+	+	-	-	-	-	K1
AR_362	2018-07-05	CP030341.1	1071/1078(99%)	+	-	1059/1111(95%)	+	-	+	+	+	+	+	-	-	-	-
KP17-15	2018-12-02	CP034076.1	1075/1077(99%)	+	-	1060/1111(95%)	+	-	+	+	+	+	-	-	-	-	-
KP17-16	2018-12-02	CP034077.1	1075/1077(99%)	+	-	1060/1111(95%)	+	-	+	+	+	+	-	-	-	-	-
KUH-KPNHVF1	2020-01-21	CP047675.1	1077/1077(100%)	+	-	1098/1098(100%)	+	-	+	+	+	+	-	-	-	-	-	K1
11219	2018-07-02	CP030174.1	1073/1077(99%)	+	-	1080/1113(97%)	+	-	+	+	+	+	-	-	-	-	-
KPN41053	2020-05-02	CP052036.1	1072/1077(99%)	+	-	1097/1098(99%)	+	-	+	+	+	+	-	-	-	-	-
DHQP1605752_NV	2017-06-30	CP022127.1	1075/1077(99%)	+	-	1060/1111(95%)	+	-	+	+	+	+	-	-	-	+	-	K2
WCHKP020030	2018-04-09	CP028793.1	1070/1077(99%)	+	-	1039/1132(92%)	+	-	+	+	+	+	+	-	-	-	-
AR_0146	2017-06-08	CP021685.1	1071/1082(99%)	+	-	1060/1111(95%)	+	-	+	+	+	+	-	-	-	+	-
WCHKP13F2	2018-03-30	CP028391.1	1074/1077(99%)	+	-	1040/1126(92%)	+	-	+	+	+	+	+	-	-	-	-
M5	2018-08-27	CP031734.1	1063/1077(99%)	+	-	1097/1104(99%)	+	-	+	+	+	+	-	-	-	+	-
ATCC 43816 KPPR1	2014-08-21	CP009208.1	1074/1077(99%)	+	-	1097/1098(99%)	+	-	+	+	+	+	-	-	-	-	-	K2
AR_0152	2017-06-20	CP021944.1	1072/1084(99%)	+	-	1058/1111(95%)	+	-	+	+	+	+	-	-	-	+	-
ED23	2016-08-19	CP016814.1	1076/1077(99%)	+	-	1098/1098(100%)	+	-	+	+	+	+	-	-	-	-	-	K1
AR_0145	2017-06-20	CP021939.1	1072/1084(99%)	+	-	1058/1111(95%)	+	-	+	+	+	+	-	-	-	+	-
Kp_Goe_827024	2016-12-19	CP018701.1	1071/1078(99%)	+	-	1058/1117(95%)	+	-	+	+	+	+	-	-	-	-	+
Kp_Goe_149832	2016-12-19	CP018695.1	1071/1078(99%)	+	-	1058/1117(95%)	+	-	+	+	+	+	-	-	-	-	+
Kp_Goe_149473	2016-12-19	CP018686.1	1071/1078(99%)	+	-	1058/1117(95%)	+	-	+	+	+	+	-	-	-	-	+
Kp_Goe_827026	2016-12-19	CP018707.1	1071/1078(99%)	+	-	1058/1117(95%)	+	-	+	+	+	+	-	-	-	-	+
KP_Goe_828304	2016-12-19	CP018719.1	1071/1078(99%)	+	-	1058/1117(95%)	+	-	+	+	+	+	-	-	-	-	+
Kp_Goe_152021	2016-12-19	CP018713.1	1071/1078(99%)	+	-	1058/1117(95%)	+	-	+	+	+	+	-	-	-	-	+
825795-1	2017-01-19	CP017985.1	1071/1078(99%)	+	-	1058/1117(95%)	+	-	+	+	+	+	-	-	-	-	+
F13	2019-01-30	CP026162.1	1077/1077(100%)	+	-	1059/1111(95%)	+	-	+	+	+	+	-	-	-	-	-
KP1677	2019-08-28	CP041022.1	1074/1077(99%)	+	-	1040/1126(92%)	+	-	+	+	+	+	-	-	-	-	-
WCHKP7E2	2018-04-09	CP028806.1	1071/1077(99%)	+	-	1059/1111(95%)	+	-	+	+	+	+	+	-	-	-	-
cr-hvkp3	2018-12-10	CP024707.1	1071/1077(99%)	+	-	1085/1098(99%)	+	-	+	+	+	+	+	-	-	-	-	K2
KP1692	2019-08-28	CP041023.1	1074/1077(99%)	+	-	1040/1126(92%)	+	-	+	+	+	+	-	-	-	-	-
2019036D	2020-03-02	CP047336.1	1053/1077(98%)	+	-	1059/1111(95%)	+	-	+	+	+	+	-	-	-	-	-
NH25	2018-04-03	CP024874.1	1075/1077(99%)	+	-	1060/1111(95%)	+	-	+	+	+	+	-	-	-	+	-
BR21	2018-02-02	CP018885.1	1071/1077(99%)	+	-	1059/1111(95%)	+	-	+	+	+	+	+	-	-	-	-
KP36	2016-10-03	CP017385.1	1075/1077(99%)	+	-	1060/1111(95%)	+	-	+	+	+	+	-	-	-	-	-
GD4	2018-01-21	CP025951.1	1070/1077(99%)	+	-	1039/1132(92%)	+	-	+	+	+	+	+	-	-	-	-
Kpn223	2016-06-16	CP015025.1	1072/1077(99%)	+	-	1057/1111(95%)	+	-	+	+	+	+	-	-	-	-	-
WCHKP8F4	2018-02-23	CP027068.2	1070/1077(99%)	+	-	1039/1132(92%)	+	-	+	+	+	+	+	-	-	-	-
SMU18037509	2019-11-05	CP045661.1	1074/1077(99%)	+	-	1097/1098(99%)	+	-	+	+	+	+	-	-	-	-	-	K2
INF206-sc-2280074	2018-08-30	CP031808.1	1071/1077(99%)	+	-	1042/1100(95%)	+	-	+	+	+	+	-	-	-	-	-
KpvST383_NDM_OXA-48	2018-12-04	CP034200.2	980/984(99%) 102/102(100%)	-	+	1040/1129(92%)	+	-	+	+	+	+	-	-	-	+	+
WCHKP040035	2018-04-09	CP028797.1	1070/1077(99%)	+	-	1039/1132(92%)	+	-	+	+	+	+	+	-	-	-	-
KP18-29	2018-12-09	CP034249.1	1070/1077(99%)	+	-	1059/1111(95%)	+	-	+	+	+	+	-	-	-	-	-
JS187	2017-12-28	CP025466.1	1070/1077(99%)	+	-	1059/1111(95%)	+	-	+	+	+	+	+	+	-	-	-
BD_DM_782	2019-12-07	CP046381.1	1065/1077(99%)	+	-	1059/1111(95%)	+	-	+	+	+	+	-	-	-	-	-
BD_DM_697	2019-12-23	CP046939.1	1065/1077(99%)	+	-	1059/1111(95%)	+	-	+	+	+	+	-	-	-	-	-
AR_0068	2017-03-21	CP020067.1	1075/1077(99%)	+	-	1097/1104(99%)	+	-	+	+	+	+	-	-	-	+	-	K2
CDC 0106	2018-06-26	CP022611.1	1075/1077(99%)	+	-	1097/1104(99%)	+	-	+	+	+	+	-	-	-	+	-	K2
INF322	2017-11-06	CP024482.1	1073/1077(99%)	+	-	1041/1100(95%)	+	-	+	+	+	+	-	-	-	-	-
TGH10	2016-04-05	CP012744.1	1073/1077(99%)	+	-	1040/1126(92%)	+	-	+	+	+	+	-	-	-	-	-
KSB1_7J	2017-11-06	CP024548.1	1073/1077(99%)	+	-	1059/1111(95%)	+	-	+	+	+	+	-	-	-	-	-
AATZP	2016-05-19	CP014755.1	1072/1084(99%)	+	-	1058/1111(95%)	+	-	+	+	+	+	-	-	-	+	-
YML0508	2020-01-15	CP045193.1	1072/1077(99%)	+	-	1041/1100(95%)	+	-	+	+	+	+	-	-	-	-	+
KPNIH39	2016-06-15	CP014762.1	1072/1077(99%)	+	-	1059/1111(95%)	+	-	+	+	+	+	+	-	-	-	-
AR_0115	2017-03-21	CP020071.1	1071/1078(99%)	+	-	1059/1111(95%)	+	-	+	+	+	+	+	-	-	-	-
KpvST15_NDM	2019-05-29	CP040593.1	1075/1077(99%)	+	-	1060/1111(95%)	+	-	+	+	+	+	-	-	-	+	-
KP2	2019-11-29	CP041946.1	1073/1079(99%)	+	-	1088/1098(99%)	+	-	+	+	+	+	-	-	-	+	-
NY9	2017-01-17	CP015385.1	1071/1077(99%)	+	-	1075/1113(97%)	+	-	+	+	+	+	+	-	-	-	-
INF014-sc-2279884	2018-08-30	CP031810.1	1074/1077(99%)	+	-	1097/1098(99%)	+	-	+	+	+	+	-	-	-	-	-	K2
RJA166	2017-06-02	CP019047.1	1077/1077(100%)	+	-	1098/1098(100%)	+	-	+	+	+	+	-	-	-	-	-	K1
PittNDM01	2014-07-24	CP006798.1	1074/1077(99%)	+	-	1097/1104(99%)	+	-	+	+	+	+	-	-	-	+	+	K2
AR_0087	2018-06-10	CP029738.1	1073/1078(99%)	+	-	1058/1112(95%)	+	-	+	+	+	+	-	-	-	-	-
AR_0117	2017-03-21	CP020061.1	1076/1077(99%)	+	-	1043/1103(95%)	+	-	+	+	+	+	+	-	-	-	-
ABFPV	2019-03-04	CP036442.1	1072/1077(99%)	+	-	1054/1111(95%)	+	-	+	+	+	+	-	-	-	-	-
WSD411	2020-01-15	CP045674.1	1073/1077(99%)	+	-	1059/1111(95%)	+	-	+	+	+	+	-	-	-	-	+
TGH13	2016-09-26	CP012745.1	1071/1077(99%)	+	-	1058/1117(95%)	+	-	+	+	+	+	-	-	-	-	-
BR	2016-06-15	CP015990.1	1075/1077(99%)	+	-	1060/1111(95%)	+	-	+	+	+	+	+	-	-	-	-
32192	2015-01-05	CP010361.1	1071/1078(99%)	+	-	1059/1111(95%)	+	-	+	+	+	+	+	-	-	-	-
NKU_Kleb8A7	2019-07-21	CP041644.1	1072/1077(99%)	+	-	1059/1111(95%)	+	-	+	+	+	+	-	-	-	-	-
AR_0153	2018-04-24	CP028932.1	1074/1077(99%)	+	-	1097/1104(99%)	+	-	+	+	+	+	-	-	-	+	-	K2
11	2016-08-23	CP016923.1	1074/1077(99%)	+	-	1097/1104(99%)	+	-	+	+	+	+	-	-	-	+	+	K2
1158	2015-01-06	CP006722.1	1071/1077(99%)	+	-	1085/1098(99%)	+	-	+	+	+	+	-	-	-	-	-	K2
50595	2020-03-30	CP050371.1	1070/1077(99%)	+	-	1060/1111(95%)	+	-	+	+	+	+	-	-	-	+	+
1050	2018-09-04	CP023416.1	1072/1077(99%)	+	-	937/995(94%) 126/126(100%)	+	+	+	+	+	+	-	+	-	-	-
INF042	2017-11-06	CP024542.1	1073/1077(99%)	+	-	1059/1111(95%)	+	-	+	+	+	+	-	-	-	-	-
INF059	2017-11-06	CP024545.1	1073/1077(99%)	+	-	1059/1111(95%)	+	-	+	+	+	+	-	-	-	-	-
Kp8701	2020-03-09	CP049604.1	1072/1077(99%)	+	-	1048/1100(95%)	+	-	+	+	+	+	-	-	-	-	-
Kpn555	2016-06-16	CP015130.1	1073/1077(99%)	+	-	1039/1126(92%)	+	-	+	+	+	+	-	-	-	-	-
19051	2017-06-27	CP022023.1	1075/1077(99%)	+	-	1060/1111(95%)	+	-	+	+	+	+	-	-	-	-	-
33	2020-03-05	CP034321.1	1072/1077(99%)	+	-	1080/1113(97%)	+	-	+	+	+	+	-	-	-	-	-
AR376	2018-04-30	CP029137.1	1075/1077(99%)	+	-	1060/1111(95%)	+	-	+	+	+	+	-	-	-	-	-
Kp_Goe_39795	2016-12-13	CP018458.1	1075/1077(99%)	+	-	1060/1111(95%)	+	-	+	+	+	+	-	-	-	-	+
Bckp186	2020-04-08	CP050843.1	1072/1077(99%)	+	-	1080/1113(97%)	+	-	+	+	+	+	-	-	-	-	-
ST307PT01	2018-09-26	CP022924.1	1072/1077(99%)	+	-	1036/1126(92%)	+	-	+	+	+	+	+	-	-	-	-
AR_0160	2018-09-16	CP032175.1	1074/1077(99%)	+	-	1040/1126(92%)	+	-	+	+	+	+	-	-	-	-	+
UHKPC33	2015-07-23	CP011989.1	1071/1078(99%)	+	-	1059/1117(95%)	+	-	+	+	+	+	+	-	-	-	-
HK787	2015-01-02	CP006738.1	1072/1077(99%)	+	-	1098/1098(100%)	+	-	+	+	+	+	-	-	-	-	-
ST307PT04	2018-09-26	CP022916.1	1072/1077(99%)	+	-	1036/1126(92%)	+	-	+	+	+	+	+	-	-	-	-
ST307PT03	2018-09-26	CP022919.1	1072/1077(99%)	+	-	1036/1126(92%)	+	-	+	+	+	+	+	-	-	-	-
CAV1392	2015-06-09	CP011578.1	1070/1077(99%)	+	-	1059/1111(95%)	+	-	+	+	+	+	+	-	-	-	-
AR_0148	2017-06-20	CP021950.1	1071/1077(99%)	+	-	1060/1111(95%)	+	-	+	+	+	+	-	-	-	+	-
CAV1453	2016-12-13	CP018356.1	1071/1078(99%)	+	-	1054/1111(95%)	+	-	+	+	+	+	+	-	-	-	-
Bckp101	2020-04-08	CP050840.1	1074/1077(99%)	+	-	1097/1098(99%)	+	-	+	+	+	+	-	-	-	-	-
ARLG-3135	2018-11-29	CP033946.1	1062/1077(99%)	+	-	1038/1132(92%)	+	-	+	+	+	+	-	-	-	-	+
ST307PT02	2018-09-26	CP022922.1	1072/1077(99%)	+	-	1036/1126(92%)	+	-	+	+	+	+	+	-	-	-	-
Kpn2166	2020-01-09	LR745045.1	1072/1077(99%)	+	-	1087/1098(99%)	+	-	+	+	+	+	-	-	-	-	-	K2
AR_0125	2017-06-16	CP021859.1	1071/1078(99%)	+	-	1059/1111(95%)	+	-	+	+	+	+	+	-	-	-	-
UHKPC07	2015-07-23	CP011985.1	1071/1078(99%)	+	-	1059/1117(95%)	+	-	+	+	+	+	+	-	-	-	-
459	2017-12-07	CP018306.1	1073/1077(99%)	+	-	1061/1111(95%)	+	-	+	+	+	+	-	-	-	-	-
QS17-0029	2017-10-24	CP024038.1	1072/1077(99%)	+	-	1089/1101(99%)	+	-	+	+	+	+	-	-	-	+	+
KP_NORM_BLD_2014_104014	2018-12-02	CP034045.1	1011/1013(99%) 73/73(100%)	-	+	1060/1117(95%)	+	-	+	+	+	+	-	-	-	-	-
2N3	2018-01-03	CP025541.3	1073/1077(99%)	+	-	1098/1098(100%)	+	-	+	+	+	+	-	-	-	-	-
CAV1193	2015-12-03	CP013322.1	721/725(99%) 354/355(99%)	-	+	1050/1126(93%)	+	-	+	+	+	+	+	-	-	-	-
TA6363	2019-04-26	AP019665.1	1074/1077(99%)	+	-	1041/1131(92%)	+	-	+	+	+	+	-	-	+	-	-
Bckp067	2020-04-07	CP050829.1	1073/1077(99%)	+	-	1038/1126(92%)	+	-	+	+	+	+	-	-	-	-	-
CRKP I	2019-05-14	CP037927.1	1070/1077(99%)	+	-	1059/1111(95%)	+	-	+	+	+	+	-	-	-	-	-
PMK1	2014-10-08	CP008929.1	1075/1077(99%)	+	-	1060/1111(95%)	+	-	+	+	+	+	-	-	-	+	-
H11	2017-11-07	CP018056.1	1073/1077(99%)	+	-	1039/1126(92%)	+	-	+	+	+	+	-	-	-	-	-
KPNIH45	2019-02-26	CP036450.1	1071/1077(99%)	+	-	1076/1113(97%)	+	-	+	+	+	+	+	-	-	-	-
ATCC 700721; MGH 78578	2007-07-05	CP000647.1	1074/1078(99%)	+	-	1057/1111(95%)	+	-	+	+	+	+	-	-	-	-	-
34618	2015-01-05	CP010392.1	1071/1078(99%)	+	-	1059/1111(95%)	+	-	+	+	+	+	+	-	-	-	-
UCLAOXA232KP	2016-09-08	CP012568.1	1063/1077(99%)	+	-	1089/1104(99%)	+	-	+	+	+	+	-	-	-	-	-
K2606	2020-02-24	CP047633.1	1073/1077(99%)	+	-	1038/1126(92%)	+	-	+	+	+	+	-	-	-	-	-
UCLAOXA232KP_Pt0	2016-09-08	CP012560.1	1063/1077(99%)	+	-	1089/1104(99%)	+	-	+	+	+	+	-	-	-	-	-
AR_0075	2018-09-16	CP032185.1	1063/1077(99%)	+	-	1089/1104(99%)	+	-	+	+	+	+	-	-	-	-	-
UCLAOXA232KP	2016-09-08	CP012561.1	1063/1077(99%)	+	-	1089/1104(99%)	+	-	+	+	+	+	-	-	-	-	-
DA12090	2019-08-05	CP030072.1	1075/1077(99%)	+	-	1098/1098(100%)	+	-	+	+	+	+	-	-	-	-	-
AR_0097	2018-09-16	CP032200.1	901/905(99%) 172/172(100%)	-	+	1059/1111(95%)	+	-	+	+	+	+	+	-	-	-	-
BR7	2018-02-02	CP018883.1	1071/1077(99%)	+	-	1059/1111(95%)	+	-	+	+	+	+	+	-	-	-	-
KPR0928	2014-07-02	CP008831.1	1071/1078(99%)	+	-	1057/1117(95%)	+	-	+	+	+	+	+	-	-	-	-
KpN06	2015-12-03	CP012992.1	1074/1077(99%)	+	-	1059/1111(95%)	+	-	+	+	+	+	-	-	-	-	-
2018S06-082	2019-12-11	CP044376.1	1069/1077(99%)	+	-	1057/1111(95%)	+	-	+	+	+	+	-	-	-	-	-
500_1420	2015-07-23	CP011980.1	1071/1078(99%)	+	-	1059/1111(95%)	+	-	+	+	+	+	+	-	-	-	-
KpN01	2015-12-03	CP012987.1	1074/1077(99%)	+	-	1059/1111(95%)	+	-	+	+	+	+	-	-	-	+	-
Kp13	2013-12-30	CP003999.1	1074/1077(99%)	+	-	1037/1132(92%)	+	-	+	+	+	+	+	-	-	-	-
51015	2020-03-30	CP050376.1	1075/1077(99%)	+	-	1060/1111(95%)	+	-	+	+	+	+	-	-	-	+	+
KPNIH30	2014-11-17	CP009872.1	1071/1078(99%)	+	-	1057/1117(95%)	+	-	+	+	+	+	+	-	-	-	-
FDAARGOS_566	2018-11-21	CP033756.1	1072/1077(99%)	+	-	1061/1111(95%)	+	-	+	+	+	+	-	-	-	-	-
NUHL30457	2018-02-12	CP026586.1	1072/1077(99%)	+	-	1098/1098(100%)	+	-	+	+	+	+	+	-	-	+	-	K2
LH94	2019-10-29	CP035202.1	1072/1077(99%)	+	-	1060/1111(95%)	+	-	+	+	+	+	-	-	-	-	-
CCRI-22199	2019-02-06	CP035540.1	1071/1077(99%)	+	-	1060/1111(95%)	+	-	+	+	+	+	-	-	-	+	-
KPNIH29	2014-11-17	CP009863.1	1072/1077(99%)	+	-	1059/1110(95%)	+	-	+	+	+	+	+	-	-	-	-
INF164	2017-11-06	CP024556.1	1071/1077(99%)	+	-	1059/1111(95%)	+	-	+	+	+	+	-	-	+	-	-
INF163	2017-11-06	CP024549.1	1071/1077(99%)	+	-	1059/1111(95%)	+	-	+	+	+	+	-	-	-	-	-
blaNDM-1	2014-08-14	CP009114.1	1065/1077(99%)	+	-	1059/1111(95%)	+	-	+	+	+	+	-	-	-	+	-
INF158	2017-11-06	CP024521.1	1071/1077(99%)	+	-	1059/1111(95%)	+	-	+	+	+	+	-	-	+	-	-
INF157	2017-11-06	CP024528.1	1071/1077(99%)	+	-	1059/1111(95%)	+	-	+	+	+	+	-	-	+	-	-
KSB1_5D	2017-11-02	CP024191.1	1071/1077(99%)	+	-	1059/1111(95%)	+	-	+	+	+	+	-	-	+	-	-
Kp_Goe_821588	2016-12-19	CP018692.1	1071/1077(99%)	+	-	1059/1111(95%)	+	-	+	+	+	+	-	-	-	-	+
INF078	2018-10-16	CP032831.1	1073/1077(99%)	+	-	1038/1126(92%)	+	-	+	+	+	+	-	-	-	-	-
Kp_Goe_822917	2016-12-13	CP018438.1	1071/1077(99%)	+	-	1059/1111(95%)	+	-	+	+	+	+	-	-	-	-	+
ABFQB	2019-03-04	CP036438.1	1073/1077(99%)	+	-	1097/1098(99%)	+	-	+	+	+	+	+	-	-	-	-
INF278	2017-11-06	CP024563.1	1071/1077(99%)	+	-	1058/1111(95%)	+	-	+	+	+	+	-	-	-	-	-
INF274	2017-11-06	CP024570.1	1071/1077(99%)	+	-	1059/1111(95%)	+	-	+	+	+	+	-	-	-	-	-
30684/NJST258_2	2014-03-19	CP006918.1	1071/1078(99%)	+	-	1057/1111(95%)	+	-	+	+	+	+	+	-	-	-	-
KP14003	2019-07-24	CP041934.1	1072/1077(99%)	+	-	1086/1098(99%)	+	-	+	+	+	+	-	-	-	+	-
2018N17-066	2019-12-11	CP044389.1	1073/1077(99%)	+	-	1041/1126(92%)	+	-	+	+	+	+	-	-	-	-	-
WCHKP34	2018-01-30	CP025963.2	1072/1077(99%)	+	-	1058/1111(95%)	+	-	+	+	+	+	-	-	+	+	-
FDAARGOS_631	2019-09-25	CP044033.1	1073/1077(99%)	+	-	1098/1098(100%)	+	-	+	+	+	+	-	-	-	-	+
SCKP040074	2018-05-15	CP029388.1	1075/1077(99%)	+	-	1078/1113(97%)	+	-	+	+	+	+	-	-	-	+	-
18CPO060	2019-03-07	CP034778.1	1072/1077(99%)	+	-	1098/1098(100%)	+	-	+	+	+	+	+	-	-	-	-	K2
QMP B2-170	2018-08-30	CP031798.1	1073/1077(99%)	+	-	1097/1098(99%)	+	-	+	+	+	+	-	-	-	-	-
KP_NORM_BLD_2015_112126	2018-12-02	CP034053.1	1075/1077(99%)	+	-	1059/1117(95%)	+	-	+	+	+	+	-	-	-	-	-
BWHC1	2018-04-03	CP020498.1	1071/1078(99%)	+	-	1059/1111(95%)	+	-	+	+	+	+	+	-	-	-	-
INF125-sc-2279943	2018-08-30	CP031795.1	1072/1077(99%)	+	-	1054/1111(95%)	+	-	+	+	+	+	-	-	-	-	-
AR_0109	2018-09-16	CP032207.1	1071/1077(99%)	+	-	1058/1111(95%)	+	-	+	+	+	+	-	-	-	-	-
CFSAN054111	2018-04-02	CP028176.1	1075/1078(99%)	+	-	1060/1111(95%)	+	-	+	+	+	+	-	-	-	+	-
J1	2015-12-24	CP013711.1	1073/1077(99%)	+	-	1098/1098(100%)	+	-	+	+	+	+	-	-	-	-	-
234-12	2015-04-29	CP011313.1	1073/1077(99%)	+	-	1097/1098(99%)	+	-	+	+	+	+	-	-	-	-	-
555	2019-09-22	CP043932.1	1071/1079(99%)	+	-	1061/1111(95%)	+	-	+	+	+	+	-	-	-	-	-
08EU827	2019-01-10	CP025576.1	1073/1077(99%)	+	-	1097/1098(99%)	+	-	+	+	+	+	-	-	-	-	-
TK421	2019-11-06	CP045694.1	1073/1077(99%)	+	-	1096/1098(99%)	+	-	+	+	+	+	-	-	-	-	-
KSB1_7F-sc-2280268	2018-08-30	CP031814.1	1074/1077(99%)	+	-	1041/1126(92%)	+	-	+	+	+	+	-	-	-	-	-
AR_0142	2018-04-28	CP028990.1	1072/1077(99%)	+	-	1026/1126(91%)	+	-	+	+	+	+	-	-	-	-	-
AR_0363	2018-03-05	CP027146.1	1071/1078(99%)	+	-	1059/1111(95%)	+	-	+	+	+	+	+	-	-	-	-
JM45	2013-08-12	CP006656.1	1071/1077(99%)	+	-	1059/1111(95%)	+	-	+	+	+	+	+	-	-	-	-
B31	2019-02-25	CP035929.1	1075/1077(99%)	+	-	1060/1111(95%)	+	-	+	+	+	+	-	-	-	-	-
F10(AN)	2019-01-30	CP026153.1	1073/1077(99%)	+	-	1059/1111(95%)	+	-	+	+	+	+	-	-	-	-	-
F89-1	2019-01-30	CP026159.1	1074/1077(99%)	+	-	1040/1126(92%)	+	-	+	+	+	+	-	-	-	-	-
2018C01-046	2019-12-11	CP044368.1	1072/1077(99%)	+	-	1057/1111(95%)	+	-	+	+	+	+	-	-	-	-	-
INF116-sc-2279924	2018-08-30	CP031792.1	1073/1077(99%)	+	-	1040/1126(92%)	+	-	+	+	+	+	-	-	-	-	-
RJY9645	2019-07-14	CP041353.2	1073/1077(99%)	+	-	1097/1098(99%)	+	-	+	+	+	+	-	-	-	-	-
KC-Pl-HB1	2018-07-20	CP030923.1	1070/1077(99%)	+	-	1097/1098(99%)	+	-	+	+	+	+	-	-	-	-	-	K2
QS17-0161	2017-11-06	CP024458.1	1072/1077(99%)	+	-	1054/1111(95%)	+	-	+	+	+	+	-	-	-	-	-
FDAARGOS_630	2019-09-25	CP044039.1	1072/1077(99%)	+	-	1058/1111(95%)	+	-	+	+	+	+	-	-	-	+	-
kp757	2017-05-02	CP015120.1	1072/1077(99%)	+	-	1098/1098(100%)	+	-	+	+	+	+	-	-	-	-	-	K2
FDAARGOS_156	2018-02-20	CP014123.1	1074/1077(99%)	+	-	1040/1126(92%)	+	-	+	+	+	+	-	-	-	-	-
KSB1_9D	2017-11-06	CP024535.1	1071/1077(99%)	+	-	1059/1111(95%)	+	-	+	+	+	+	-	-	-	-	-
30660/NJST258_1	2014-03-19	CP006923.1	1070/1078(99%)	+	-	1059/1111(95%)	+	-	+	+	+	+	+	-	-	-	-
CAV1344	2015-06-09	CP011624.1	721/725(99%) 354/355(99%)	-	+	1049/1126(93%)	+	-	+	+	+	+	+	-	-	-	-
NB5306	2019-01-09	CP034760.1	1070/1077(99%)	+	-	1059/1111(95%)	+	-	+	+	+	+	-	-	-	-	+
NCTC11698	2019-05-07	LR588408.1	1072/1077(99%)	+	-	1040/1126(92%)	+	-	+	+	+	+	-	-	-	-	-
13190	2019-11-04	CP026017.1	1072/1077(99%)	+	-	1058/1111(95%)	+	-	+	+	+	+	+	+	-	-	-
KCTC 2242	2011-07-12	CP002910.1	1071/1077(99%)	+	-	1097/1098(99%)	+	-	+	+	+	+	-	-	-	-	-	K2
KPCTRSRTH07	2019-06-19	CP041099.1	1071/1077(99%)	+	-	1078/1113(97%)	+	-	+	+	+	+	-	-	-	-	-
DA33144	2018-05-31	CP029590.1	1073/1077(99%)	+	-	1089/1098(99%)	+	-	+	+	+	+	-	-	-	-	-
KP33	2018-07-20	AP018747.1	1075/1077(99%)	+	-	1097/1104(99%)	+	-	+	+	+	+	-	-	-	+	-	K2
SCKP020049	2018-04-05	CP028787.2	1071/1077(99%)	+	-	1078/1113(97%)	+	-	+	+	+	+	-	-	-	+	-
CCUG 70742	2018-06-06	CP023249.1	1072/1077(99%)	+	-	1058/1111(95%)	+	-	+	+	+	+	-	-	-	-	+
DA33141	2018-05-31	CP029587.1	1073/1077(99%)	+	-	1089/1098(99%)	+	-	+	+	+	+	-	-	-	-	-
18-2374	2019-08-22	CP041927.1	1063/1077(99%)	+	-	1089/1104(99%)	+	-	+	+	+	+	-	-	-	+	+
11492	2018-12-18	CP026021.1	1077/1077(100%)	+	-	1098/1098(100%)	+	-	+	+	+	+	-	-	-	-	-	K1
AR_0046	2018-09-16	CP032222.1	1071/1077(99%)	+	-	1058/1117(95%)	+	-	+	+	+	+	-	+	-	-	-
NKU_KlebA1	2019-07-23	CP041649.1	1073/1077(99%)	+	-	1089/1098(99%)	+	-	+	+	+	+	-	-	-	-	-
NTUH-K2044	2005-01-05	AP006725.1	1077/1077(100%)	+	-	1098/1098(100%)	+	-	+	+	+	+	-	-	-	-	-	K1
K2044	2019-11-04	CP026011.1	1077/1077(100%)	+	-	1098/1098(100%)	+	-	+	+	+	+	-	-	-	-	-	K1
ZYST1	2018-08-30	CP031613.1	418/421(99%)	-	-	1078/1113(97%)	+	-	+	+	+	+	-	-	-	-	-
PIMB15ND2KP27	2019-08-07	CP041639.1	1063/1077(99%)	+	-	1089/1104(99%)	+	-	+	+	+	+	-	-	-	+	-
616	2018-05-01	CP026495.1	1072/1077(99%)	+	-	1038/1126(92%)	+	-	+	+	+	+	-	-	-	-	-
kpn154	2020-01-09	LR745042.1	1072/1077(99%)	+	-	1098/1098(100%)	+	-	+	+	+	+	-	-	-	-	+	K2
C2	2019-10-09	CP042520.1	1072/1077(99%)	+	-	1041/1100(95%)	+	-	+	+	+	+	-	-	+	-	-
N4b	2018-08-20	CP031577.1	1073/1077(99%)	+	-	1089/1098(99%)	+	-	+	+	+	+	-	+	-	-	-
KPNIH27	2014-05-27	CP007731.1	1073/1077(99%)	+	-	1049/1126(93%)	+	-	+	+	+	+	+	-	-	-	-
FDAARGOS_439	2017-10-18	CP023913.1	1072/1077(99%)	+	-	1058/1117(95%)	+	-	+	+	+	+	-	-	-	+	-
WCHKP095845	2018-08-28	CP031885.1	1071/1077(99%)	+	-	1078/1113(97%)	+	-	+	+	+	+	-	-	-	+	-
CN1	2017-01-17	CP015382.1	1072/1077(99%)	+	-	1058/1111(95%)	+	-	+	+	+	+	+	-	-	-	-
L5-2	2019-01-14	CP025684.1	1074/1077(99%)	+	-	1059/1111(95%)	+	-	+	+	+	+	-	-	-	-	-
23	2016-08-23	CP016926.1	1075/1077(99%)	+	-	1095/1098(99%)	+	-	+	+	+	+	-	-	-	-	+	K2
NFYY0065	2019-02-05	CP035531.1	1073/1077(99%)	+	-	1057/1111(95%)	+	-	+	+	+	+	-	-	-	-	-
KSB1_4E	2017-11-06	CP024499.1	1077/1077(100%)	+	-	1041/1126(92%)	+	-	+	+	+	+	-	-	-	-	-
KSB1_7E	2017-11-06	CP024496.1	1077/1077(100%)	+	-	1041/1126(92%)	+	-	+	+	+	+	-	-	-	-	-
2e	2018-10-29	CP028478.1	1075/1077(99%)	+	-	1097/1098(99%)	+	-	+	+	+	+	-	-	-	-	-	K1
KP9201	2019-01-29	LR025092.1	1073/1077(99%)	+	-	1089/1098(99%)	+	-	+	+	+	+	-	-	-	-	+
2-1	2019-02-05	CP031562.1	1072/1077(99%)	+	-	1059/1111(95%)	+	-	+	+	+	+	-	-	-	-	-
ATCC 35657	2017-01-05	CP015134.1	1074/1077(99%)	+	-	1097/1098(99%)	+	-	+	+	+	+	-	-	-	-	-
KSB1_10J	2017-11-06	CP024515.1	1077/1077(100%)	+	-	1041/1126(92%)	+	-	+	+	+	+	-	-	-	-	-
KSB2_1B	2017-11-06	CP024504.1	1077/1077(100%)	+	-	1041/1126(92%)	+	-	+	+	+	+	-	-	-	-	-
KPNIH31	2014-11-17	CP009876.1	1072/1077(99%)	+	-	1058/1111(95%)	+	-	+	+	+	+	+	-	-	-	-
RJF293	2016-01-22	CP014008.1	1075/1077(99%)	+	-	1097/1098(99%)	+	-	+	+	+	+	-	-	-	-	-
AR_0141	2018-04-25	CP028953.1	1072/1077(99%)	+	-	1026/1126(91%)	+	-	+	+	+	+	-	-	-	-	+
AR_0140	2018-06-10	CP029722.1	1072/1077(99%)	+	-	1026/1126(91%)	+	-	+	+	+	+	-	-	-	-	+
C51	2019-10-09	CP042481.1	1072/1077(99%)	+	-	1078/1113(97%)	+	-	+	+	+	+	-	-	+	-	-
W14	2016-05-18	CP015753.1	1075/1077(99%)	+	-	1098/1098(100%)	+	-	+	+	+	+	-	-	-	-	-
TH1	2016-06-27	CP016159.1	1075/1077(99%)	+	-	1098/1098(100%)	+	-	+	+	+	+	-	-	-	-	-
LEMB18	2019-11-11	CP045782.1	1073/1077(99%)	+	-	1038/1126(92%)	+	-	+	+	+	+	-	-	-	-	-
Bckp021	2020-04-08	CP050834.1	1074/1077(99%)	+	-	1097/1098(99%)	+	-	+	+	+	+	-	-	-	-	-	K2
KP980	2019-01-29	LR025088.1	1073/1077(99%)	+	-	1089/1098(99%)	+	-	+	+	+	+	-	-	-	-	+
KPCTRSRTH01	2019-06-19	CP041092.1	1075/1077(99%)	+	-	1097/1098(99%)	+	-	+	+	+	+	-	-	-	-	-
12208	2018-07-03	CP030172.1	1073/1077(99%)	+	-	1041/1100(95%)	+	-	+	+	+	+	-	-	-	-	-
BK13048	2019-10-14	CP045015.1	1073/1077(99%)	+	-	1089/1098(99%)	+	-	+	+	+	+	+	-	-	-	-
R50	2019-07-15	CP040363.1	1073/1077(99%)	+	-	1096/1098(99%)	+	-	+	+	+	+	-	-	-	-	-
CAV1417	2016-12-13	CP018352.1	1025/1032(99%) 57/57(100%)	+	+	753/791(95%) 333/333(100%)	-	+	+	+	+	+	+	-	-	-	-
NCTC9157	2019-05-10	LR588412.1	1073/1077(99%)	+	-	1042/1100(95%)	+	-	+	+	+	+	-	-	-	-	-
2e	2019-05-15	CP040175.1	1072/1077(99%)	+	-	1039/1126(92%)	+	-	+	+	+	+	-	-	-	+	-
SCKP020135	2019-03-15	CP037963.1	1071/1077(99%)	+	-	1078/1113(97%)	+	-	+	+	+	+	-	-	-	+	-
Bckp212	2020-04-07	CP050826.1	1073/1077(99%)	+	-	1037/1126(92%)	+	-	+	+	+	+	-	-	-	-	-
INF237	2018-10-16	CP032833.1	1074/1077(99%)	+	-	1095/1098(99%)	+	-	-	+	+	+	-	-	-	-	-
203	2018-06-05	CP021165.1	1073/1077(99%)	+	-	1040/1126(92%)	+	-	+	+	+	+	-	-	-	-	-
HZW25	2018-03-02	CP025211.1	1073/1077(99%)	+	-	1096/1098(99%)	+	-	+	+	+	+	-	-	-	+	-
1756	2017-01-17	CP019219.1	1074/1077(99%)	+	-	1068/1116(96%)	+	-	+	+	+	+	-	-	-	-	-
AR_0361	2018-03-05	CP027160.1	1071/1078(99%)	+	-	1059/1111(95%)	+	-	+	+	+	+	+	-	-	-	-
F93-1	2019-01-30	CP026160.1	1076/1077(99%)	+	-	1098/1098(100%)	+	-	+	+	+	+	-	-	-	-	-
Bckp091	2020-04-07	CP050822.1	1073/1077(99%)	+	-	1041/1126(92%)	+	-	+	+	+	+	-	-	-	-	-	K1
DHQP1002001	2016-08-12	CP016811.1	1072/1077(99%)	+	-	1026/1126(91%)	+	-	+	+	+	+	-	-	-	-	+
KSB1_1I-sc-2280289	2018-08-30	CP031789.1	1077/1077(100%)	+	-	1059/1111(95%)	+	-	+	+	+	+	-	-	-	-	-
1_GR_13	2018-12-06	CP027042.1	1071/1077(99%)	+	-	1058/1117(95%)	+	-	+	+	+	+	-	+	-	-	-
KP-1	2015-10-22	CP012883.1	1072/1077(99%)	+	-	1040/1100(95%)	+	-	+	+	+	+	-	-	-	-	-
121	2019-04-19	CP031849.1	1070/1077(99%)	+	-	1037/1126(92%)	+	-	+	+	+	+	-	-	-	-	-
LH375	2019-10-29	CP035196.1	1072/1077(99%)	+	-	1060/1111(95%)	+	-	+	+	+	+	-	-	-	-	-
CG43	2013-10-18	CP006648.1	1072/1077(99%)	+	-	1098/1098(100%)	+	-	+	+	+	+	-	-	-	-	-	K2
AR_0158	2017-06-08	CP021696.1	1073/1077(99%)	+	-	1080/1113(97%)	+	-	+	+	+	+	-	-	-	+	-
2018C01-239	2019-12-11	CP044385.1	1071/1077(99%)	+	-	1055/1111(95%)	+	-	+	+	+	+	-	-	-	-	-
F81	2019-01-30	CP026164.1	1074/1077(99%)	+	-	1079/1113(97%)	+	-	+	+	+	+	-	-	-	-	-
Kp_Goe_154414	2016-12-13	CP018337.1	1075/1077(99%)	+	-	1059/1117(95%)	+	-	+	+	+	+	-	-	-	-	+
NCTC9171	2019-05-07	LR588410.1	1073/1077(99%)	+	-	1089/1098(99%)	+	-	+	+	+	+	-	-	-	-	-
2018N16-148	2019-12-11	CP044393.1	1071/1077(99%)	+	-	1095/1098(99%)	+	-	+	+	+	+	-	-	-	-	-
LH102-A	2019-10-29	CP035194.1	1072/1077(99%)	+	-	1039/1126(92%)	+	-	+	+	+	+	-	-	-	-	-
IA565	2019-08-05	CP030070.1	1073/1077(99%)	+	-	1038/1126(92%)	+	-	+	+	+	+	-	-	-	-	-
AR_0076	2018-09-16	CP032167.1	1074/1077(99%)	+	-	1040/1126(92%)	+	-	+	+	+	+	-	+	-	-	-
INF235-sc-2280127	2018-09-24	CP031817.1	1073/1077(99%)	+	-	1048/1126(93%)	+	-	+	+	+	+	-	-	-	-	-
2018S07-013	2019-12-11	CP044380.1	1071/1077(99%)	+	-	1038/1100(94%)	+	-	+	+	+	+	-	-	-	-	-
CNR48	2018-06-30	LS399318.1	1072/1077(99%)	+	-	1089/1101(99%)	+	-	-	+	+	+	-	-	-	-	-
KPN55602	2020-04-08	CP042977.1	1072/1077(99%)	+	-	1098/1098(100%)	+	-	+	+	+	+	-	-	-	-	-	K2
Bckp206	2020-04-08	CP050845.1	1073/1077(99%)	+	-	1066/1110(96%)	+	-	+	+	+	+	-	-	-	-	-
XH209	2014-11-13	CP009461.1	1073/1077(99%)	+	-	1089/1098(99%)	+	-	+	+	+	+	-	-	-	-	-
R46	2019-02-16	CP035777.1	1073/1077(99%)	+	-	1059/1111(95%)	+	-	+	+	+	+	-	-	-	-	-
F93-2	2019-01-30	CP026157.1	1073/1077(99%)	+	-	1089/1098(99%)	+	-	+	+	+	+	-	-	-	-	-
NCTC11359	2018-12-19	LR133964.1	1074/1077(99%)	+	-	1086/1098(99%)	+	-	+	+	+	+	-	-	-	-	-
CAV1217	2016-12-19	CP018676.1	1071/1077(99%)	+	-	1076/1113(97%)	+	-	+	+	+	+	+	-	-	-	-
AR_0096	2018-03-19	CP027612.1	901/905(99%) 172/172(100%)	+	+	1059/1111(95%)	+	-	+	+	+	+	+	-	-	-	-
P094-1	2019-09-11	CP043562.1	1073/1077(99%)	+	-	1080/1113(97%)	+	-	+	+	+	+	-	-	-	-	-
L491	2018-05-10	CP029226.1	1070/1077(99%)	+	-	1039/1132(92%)	+	-	+	+	+	+	+	-	-	-	-
ST2017:950142398	2017-10-04	CP023553.1	1072/1077(99%)	+	-	1097/1098(99%)	+	-	+	+	+	+	-	-	-	+	-
U25	2015-12-09	CP012043.1	1075/1077(99%)	+	-	1097/1104(99%)	+	-	+	+	+	+	-	-	-	-	-	K2
C1398	2019-11-20	CP034420.1	1070/1077(99%)	+	-	1039/1132(92%)	+	-	+	+	+	+	+	-	-	-	-
KPN_KPC_HUG_07	2017-02-28	CP019772.1	1071/1078(99%)	+	-	1059/1117(95%)	+	-	+	+	+	+	+	-	-	-	-
NMI4661_17	2020-04-01	CP050455.1	1072/1077(99%)	+	-	926/983(94%) 137/137(100%)	+	+	+	+	+	+	-	-	-	-	-
T4	2018-12-23	CP034540.1	1074/1077(99%)	+	-	1039/1126(92%)	+	-	+	+	+	+	-	-	-	-	-
C2972	2020-02-05	CP039802.1	1075/1077(99%)	+	-	1060/1111(95%)	+	-	+	+	+	+	+	-	-	+	-
C2601	2020-02-05	CP039813.1	1075/1077(99%)	+	-	1060/1111(95%)	+	-	+	+	+	+	+	-	-	+	-
C2974	2020-02-05	CP039795.1	1075/1077(99%)	+	-	1060/1111(95%)	+	-	+	+	+	+	+	-	-	+	-
L388	2018-05-10	CP029220.1	1070/1077(99%)	+	-	1039/1132(92%)	+	-	+	-	+	+	+	-	-	-	-
CCUG 70747	2018-06-06	CP023441.1	1072/1077(99%)	+	-	1040/1100(95%)	+	-	+	+	+	+	+	+	-	-	-
704SK6	2017-06-30	CP022143.1	1071/1077(99%)	+	-	1059/1111(95%)	+	-	+	+	+	+	-	-	-	-	+
C2343	2020-02-05	CP039823.1	1072/1077(99%)	+	-	1057/1111(95%)	+	-	+	+	+	+	+	-	-	+	-
39	2020-03-05	CP034359.1	1073/1077(99%)	+	-	1040/1126(92%)	+	-	+	+	+	+	-	-	-	-	-
C2315	2020-02-05	CP039828.1	1072/1077(99%)	+	-	1057/1111(95%)	+	-	+	+	+	+	+	-	-	+	-
6	2020-03-05	CP034316.1	1074/1077(99%)	+	-	1041/1126(92%)	+	-	+	-	+	+	-	-	-	-	-
207M1D0-sc-2013-04-03T11:21:06Z-1606409	2016-05-16	LT216436.1	1071/1078(99%)	+	-	1059/1117(95%)	+	-	+	+	+	+	+	-	-	-	-
TOP52_1721_U1	2018-12-20	CP031938.1	1073/1077(99%)	+	-	1080/1113(97%)	+	-	+	+	+	+	-	-	-	-	-
D1	2019-09-23	CP043969.1	1071/1078(99%)	+	-	1059/1117(95%)	+	-	+	+	+	+	+	-	-	-	-
KPN1344	2018-11-24	CP033901.1	985/1110(89%)	+	-	645/678(95%) 374/400(94%)	-	+	+	+	+	+	-	-	-	-	-
4928STDY7071295	2019-07-09	LR607330.1	1003/1080(93%)	+	-	1050/1099(96%)	+	-	+	+	+	+	-	-	-	-	-
4928STDY7387736	2019-07-09	LR607362.1	1033/1077(96%)	+	-	1037/1099(94%)	+	-	+	+	+	+	-	-	-	-	-
SB3432	2013-05-15	FO203501.1	1074/1077(99%)	+	-	1039/1126(92%)	+	-	+	+	+	+	-	-	-	-	-
LS357	2018-01-10	CP025639.1	1077/1077(100%)	+	-	1098/1098(100%)	+	-	+	+	+	+	-	-	-	-	-	K1
4928STDY7387729	2019-07-09	LR607373.1	1073/1077(99%)	+	-	1038/1126(92%)	+	-	+	+	+	+	-	-	-	-	-
HS102438	2018-01-10	CP025633.1	1077/1077(100%)	+	-	1098/1098(100%)	+	-	+	+	+	+	-	-	-	-	-	K1
LS356	2018-01-10	CP025636.1	1072/1077(99%)	+	-	1054/1111(95%)	+	-	+	+	+	+	-	-	-	-	-
HS09565	2018-01-10	CP025631.1	1077/1077(100%)	+	-	1098/1098(100%)	+	-	+	+	+	+	-	-	-	-	-	K1
JNM10C3	2018-08-09	CP030877.1	1073/1077(99%)	+	-	1041/1100(95%)	+	-	+	+	+	+	-	-	-	+	-
675920	2018-10-31	CP033242.1	1070/1077(99%)	+	-	1039/1132(92%)	+	-	+	+	+	+	-	-	-	-	-
Kp81	2018-01-17	CP025816.1	1071/1077(99%)	+	-	1057/1111(95%)	+	-	+	+	+	+	-	-	-	-	-
LS355	2018-01-10	CP025641.1	1077/1077(100%)	+	-	1098/1098(100%)	+	-	+	+	+	+	-	-	-	-	-	K1
4928STDY7387808	2019-07-09	LR607368.1	1073/1077(99%)	+	-	1097/1098(99%)	+	-	+	+	+	+	-	-	-	-	-
MRK9	2020-01-28	CP043859.1	1056/1077(98%)	+	-	1097/1104(99%)	+	-	+	+	+	+	-	-	-	+	-	K2
KP9	2017-12-20	CP025090.1	1077/1077(100%)	+	-	1098/1098(100%)	+	-	+	+	+	+	-	-	-	-	-	K1
KP11	2017-12-20	CP025092.1	1075/1077(99%)	+	-	1097/1098(99%)	+	-	+	+	+	+	-	-	-	-	-	K1
LS359	2018-01-10	CP025630.1	1075/1077(99%)	+	-	1097/1098(99%)	+	-	+	+	+	+	-	-	-	-	-	K1
4928STDY7387799	2019-07-09	LR607360.1	1073/1077(99%)	+	-	1097/1098(99%)	+	-	+	+	+	+	-	-	-	-	-
KP8	2017-12-20	CP025089.1	1072/1077(99%)	+	-	1054/1111(95%)	+	-	+	+	+	+	-	-	-	-	-
4928STDY7071681	2019-07-09	LR607343.1	1072/1077(99%)	+	-	1068/1110(96%)	+	-	+	+	+	+	-	-	-	-	-
4928STDY7071680	2019-07-09	LR607348.1	1072/1077(99%)	+	-	1068/1110(96%)	+	-	+	+	+	+	-	-	-	-	-
KP7	2017-12-20	CP025088.1	1077/1077(100%)	+	-	1098/1098(100%)	+	-	+	+	+	+	-	-	-	-	-	K1
KP6	2017-12-10	CP025087.1	1077/1077(100%)	+	-	1098/1098(100%)	+	-	+	+	+	+	-	-	-	-	-	K1
JNM8C2	2018-08-09	CP030857.1	1072/1077(99%)	+	-	1057/1101(96%)	+	-	+	+	+	+	-	-	-	+	-
DT12	2018-01-03	CP019079.1	980/984(99%) 102/102(100%)	+	+	1040/1132(92%)	+	-	+	+	+	+	-	-	-	-	+
KPN1343	2018-11-24	CP033900.1	1072/1077(99%)	+	-	1059/1111(95%)	+	-	+	+	+	+	-	-	-	-	-
KP14	2017-12-20	CP025093.1	1073/1077(99%)	+	-	1041/1100(95%)	+	-	+	+	+	+	-	-	-	-	-
4928STDY7071137	2019-07-09	LR607352.1	1076/1077(99%)	+	-	565/572(99%) 267/291(92%)	-	+	+	-	+	+	-	-	-	-	-
KP10	2017-12-20	CP025091.1	1073/1077(99%)	+	-	1041/1100(95%)	+	-	+	+	+	+	-	-	-	-	-
LS358	2018-01-10	CP025629.1	1073/1077(99%)	+	-	1041/1100(95%)	+	-	+	+	+	+	-	-	-	-	-
Kp589	2018-04-18	CP028816.1	1072/1077(99%)	+	-	1097/1098(99%)	+	-	+	+	+	+	-	-	-	-	+
FDAARGOS_443	2017-10-18	CP023933.1	1070/1077(99%)	+	-	1039/1132(92%)	+	-	+	+	+	+	-	-	-	+	-
R1701	2019-05-08	CP039968.1	1071/1078(99%)	+	-	1059/1111(95%)	+	-	+	+	+	+	+	-	-	-	-
FDAARGOS_445	2017-09-28	CP023502.1	1071/1077(99%)	+	-	1059/1111(95%)	+	-	+	+	+	+	-	-	-	-	-
20467	2020-02-26	CP048937.1	1073/1077(99%)	+	-	1039/1132(92%)	+	-	+	+	+	+	-	-	-	-	+
FDAARGOS_436	2017-10-18	CP023907.1	1071/1077(99%)	+	-	1059/1111(95%)	+	-	+	+	+	+	-	-	-	+	-
FDAARGOS_442	2017-10-18	CP023925.1	1071/1077(99%)	+	-	1056/1107(95%)	+	-	+	+	+	+	+	-	-	-	-
FDAARGOS_440	2017-10-18	CP023919.1	1073/1077(99%)	+	-	1089/1098(99%)	+	-	+	+	+	+	-	-	-	+	+
R1761	2019-05-08	CP039974.1	1071/1078(99%)	+	-	1059/1111(95%)	+	-	+	+	+	+	+	-	-	-	-
FDAARGOS_447	2017-10-18	CP023949.1	1073/1077(99%)	+	-	1061/1111(95%)	+	-	+	+	+	+	+	-	-	-	-
RYC492	2013-03-11	APGM01000001.1	1073/1077(99%)	+	-	1097/1098(99%)	+	-	+	+	+	+	-	-	-	-	-
9949	2020-03-29	CP050280.1	1070/1077(99%)	+	-	1039/1132(92%)	+	-	+	+	+	+	+	-	-	-	-
10553	2020-03-29	CP050275.1	1070/1077(99%)	+	-	1039/1132(92%)	+	-	+	+	+	+	+	-	-	-	-
9630	2020-03-29	CP050285.1	1070/1077(99%)	+	-	1039/1132(92%)	+	-	+	+	+	+	+	-	-	-	-
RJ18-01	2019-09-16	CP043670.1	1066/1080(99%)	+	-	1053/1111(95%)	+	-	+	+	+	+	-	-	-	-	-
RJ18-06	2019-09-16	CP043669.1	1066/1078(99%)	+	-	1052/1114(94%)	+	-	+	+	+	+	-	-	-	-	-
NCTC13635	2018-12-19	LR134162.1	1072/1079(99%)	+	-	1098/1098(100%)	+	-	+	+	+	+	-	-	-	-	-	K2
KpvK54	2017-09-05	CP023134.2	1070/1078(99%)	+	-	1039/1102(94%)	+	-	+	+	+	+	-	-	-	-	-
L201	2018-05-10	CP029216.1	1070/1077(99%)	+	-	1039/1132(92%)	+	-	+	+	+	+	+	-	-	-	-
DT1	2018-01-03	CP019077.1	980/984(99%) 102/102(100%)	+	+	1040/1132(92%)	+	-	+	+	+	+	-	-	-	-	+
yzusk-4	2015-05-13	CP011421.1	1073/1077(99%)	+	-	1096/1098(99%)	+	-	+	-	+	+	-	-	-	-	-
NCTC 418	2018-05-02	CP028915.1	1070/1077(99%)	+	-	1097/1098(99%)	+	-	+	+	+	+	-	-	-	-	-	K2
BA2275	2020-05-13	CP053364.1	1070/1077(99%)	+	-	1059/1111(95%)	+	-	+	+	+	+	-	-	-	+	-
SMKP03	2020-05-20	AP023148.1	1072/1077(99%)	+	-	1059/1112(95%)	+	-	+	+	+	+	-	-	-	-	-
BP3636	2020-05-26	CP053771.1	1075/1077(99%)	+	-	1097/1104(99%)	+	-	+	+	+	+	-	-	-	-	+
BA10835	2020-05-26	CP053765.1	1075/1077(99%)	+	-	1097/1104(99%)	+	-	+	+	+	+	-	-	-	+	-
BA12818	2020-06-01	CP054170.1	1071/1077(99%)	+	-	1059/1117(95%)	+	-	+	+	+	+	-	-	-	+	-
BA2105	2020-06-01	CP060421.1	1056/1077(98%)	+	-	1040/1132(92%)	+	-	+	+	+	+	-	-	-	-	+
NMBU-W07E18	2020-06-05	CP042882.1	1073/1077(99%)	+	-	1039/1126(92%)	+	-	+	+	+	+	-	-	-	-	-
WSHvKP	2020-06-07	CP054063.1	1074/1077(99%)	+	-	1079/1113(97%)	+	-	+	+	+	+	-	-	-	-	-
39427	2020-06-09	CP054268.1	1071/1078(99%)	+	-	1059/1117(95%)	+	-	+	+	+	+	+	-	-	-	-
MS14393	2020-06-09	CP054303.1	1074/1077(99%)	+	-	821/865(95%) 250/256(98%)	-	+	+	+	+	+	-	-	-	-	-
KP20194b	2020-06-17	CP054768.1	1070/1077(99%)	+	-	1039/1132(92%)	+	-	+	+	+	+	+	-	-	-	-
KP20194a2	2020-06-17	CP054774.1	1070/1077(99%)	+	-	1039/1132(92%)	+	-	+	+	+	+	+	-	-	-	-
KP20194a	2020-06-17	CP054780.1	1070/1077(99%)	+	-	1039/1132(92%)	+	-	+	+	+	+	+	-	-	-	-
KP20194e	2020-06-17	CP054726.1	1070/1077(99%)	+	-	1039/1132(92%)	+	-	+	+	+	+	+	-	-	-	-
KP20194d	2020-06-17	CP054732.1	1070/1077(99%)	+	-	1039/1132(92%)	+	-	+	+	+	+	+	-	-	-	-
KP20194f	2020-06-17	CP054720.1	1070/1077(99%)	+	-	1039/1132(92%)	+	-	+	+	+	+	+	-	-	-	-
KP20194c	2020-06-17	CP054756.1	1070/1077(99%)	+	-	1039/1132(92%)	+	-	+	+	+	+	+	-	-	-	-
KP20194c5	2020-06-17	CP054738.1	1070/1077(99%)	+	-	1039/1132(92%)	+	-	+	+	+	+	+	-	-	-	-
KP20194b2	2020-06-17	CP054762.1	1070/1077(99%)	+	-	1039/1132(92%)	+	-	+	+	+	+	+	-	-	-	-
KP20194c4	2020-06-17	CP054744.1	1070/1077(99%)	+	-	1039/1132(92%)	+	-	+	+	+	+	+	-	-	-	-
KP20194c3	2020-06-17	CP054750.1	1070/1077(99%)	+	-	1039/1132(92%)	+	-	+	+	+	+	+	-	-	-	-
LC-1825/18	2020-06-19	CP058325.1	1071/1078(99%)	+	-	1059/1117(95%)	+	-	+	+	+	+	+	-	-	-	-
39428	2020-06-28	CP056029.1	1071/1078(99%)	+	-	1057/1117(95%)	+	-	+	+	+	+	+	-	-	-	-
16BU137	2020-06-29	CP051161.1	1073/1077(99%)	+	-	1059/1111(95%)	+	-	+	+	+	+	-	-	-	-	-
19PDR22	2020-06-29	CP051159.1	1070/1077(99%)	+	-	1039/1132(92%)	+	-	+	+	+	+	+	-	-	-	-
KP20191015		CP051160.1	1071/1077(99%)	+	-	1059/1111(95%)	+	-	+	+	+	+	-	-	-	-	-
AR142_2b	2020-07-01	CP039954.1	1072/1085(99%)	+	-	1038/1126(92%)	+	-	+	+	+	+	-	-	-	-	+
18KM2445b	2020-07-01	CP039951.1	1072/1085(99%)	+	-	1038/1126(92%)	+	-	+	+	+	+	-	-	-	-	+
18KM1950	2020-07-01	CP039936.1	1071/1077(99%)	+	-	1059/1111(95%)	+	-	+	+	+	+	-	-	-	-	+
EAN23	2020-07-01	CP039957.1	1071/1077(99%)	+	-	1059/1111(95%)	+	-	+	+	+	+	-	-	-	-	+
EAN40	2020-07-01	CP039960.1	1071/1077(99%)	+	-	1059/1111(95%)	+	-	+	+	+	+	-	-	-	-	+
18KM2517	2020-07-01	CP039939.1	1071/1077(99%)	+	-	1059/1111(95%)	+	-	+	+	+	+	-	-	-	-	+
19KM57	2020-07-01	CP039948.1	1071/1077(99%)	+	-	1059/1111(95%)	+	-	+	+	+	+	-	-	-	-	+
18KM2813	2020-07-01	CP039942.1	1071/1077(99%)	+	-	1059/1111(95%)	+	-	+	+	+	+	-	-	-	-	+
19KM28	2020-07-01	CP039945.1	1071/1077(99%)	+	-	1059/1111(95%)	+	-	+	+	+	+	-	-	-	-	+
KAM260	2020-07-08	AP023264.1	956/1032(93%) 53/53(100%)	+	+	1046/1109(94%)	+	-	+	+	+	+	+	-	-	-	-
BA27935	2020-07-09	CP058798.1	1075/1077(99%)	+	-	1097/1104(99%)	+	-	+	+	+	+	-	-	-	+	-
103-17	2020-07-13	CP042310.1	1071/1078(99%)	+	-	1054/1111(95%)	+	-	+	+	+	+	-	-	-	-	-
101-17	2020-07-13	CP042311.1	1071/1078(99%)	+	-	1059/1117(95%)	+	-	+	+	+	+	-	-	-	-	-
5 16	2020-07-13	CP042320.1	1071/1078(99%)	+	-	1056/1111(95%)	+	-	+	+	+	+	-	-	-	-	-
46-16	2020-07-13	CP042318.1	1071/1078(99%)	+	-	1048/1111(94%)	+	-	+	+	+	+	-	-	-	-	-
109-17	2020-07-13	CP042309.1	1071/1078(99%)	+	-	1059/1117(95%)	+	-	+	+	+	+	-	-	-	-	-
1 16	2020-07-13	CP042321.1	1071/1078(99%)	+	-	1048/1111(94%)	+	-	+	+	+	+	-	-	-	-	-
BA39649	2020-07-13	CP058940.1	1062/1077(99%)	+	-	1089/1104(99%)	+	-	+	+	+	+	-	-	-	+	+
89-17	2020-07-13	CP042315.1	1072/1077(99%)	+	-	635/657(97%) 267/291(92%)	-	+	+	+	+	+	-	-	-	-	-
74-17	2020-07-13	CP042317.1	1072/1077(99%)	+	-	1030/1106(93%)	+	-	+	+	+	+	-	-	-	-	-
90-17	2020-07-13	CP042314.1	1072/1077(99%)	+	-	1029/1106(93%)	+	-	+	+	+	+	-	-	-	-	-
06KM907	2020-07-15	CP049719.1	1071/1077(99%)	+	-	1059/1111(95%)	+	-	+	+	+	+	-	-	-	-	-
11KM256	2020-07-15	CP049716.1	1071/1077(99%)	+	-	1059/1111(95%)	+	-	+	+	+	+	-	-	-	-	-
19KM1109	2020-07-15	CP049953.1	1071/1077(99%)	+	-	1059/1111(95%)	+	-	+	+	+	+	-	-	-	-	+
19KM267	2020-07-15	CP049947.1	1071/1077(99%)	+	-	1059/1111(95%)	+	-	+	+	+	+	-	-	-	-	+
19KM1053	2020-07-15	CP049950.1	1071/1077(99%)	+	-	1059/1111(95%)	+	-	+	+	+	+	-	-	-	-	+
ZZW20	2020-07-19	CP058960.1	1069/1077(99%)	+	-	1059/1111(95%)	+	-	+	+	+	+	-	-	-	-	-
WP2-S17-ESBL-02	2020-07-21	AP021909.1	1073/1077(99%)	+	-	1097/1098(99%)	+	-	+	+	+	+	-	-	-	-	-
WP2-W18-ESBL-06	2020-07-21	AP021929.1	1074/1077(99%)	+	-	1041/1126(92%)	+	-	+	+	+	+	-	-	-	-	-
WP4-S18-CRE-04	2020-07-21	AP022078.1	1072/1077(99%)	+	-	1040/1100(95%)	+	-	+	+	+	+	-	-	+	-	-
WP5-S18-ESBL-02	2020-07-21	AP022139.1	1075/1077(99%)	+	-	1039/1126(92%)	+	-	+	+	+	+	-	-	-	-	-
WP5-S18-ESBL-06	2020-07-21	AP022157.1	1072/1077(99%)	+	-	1057/1111(95%)	+	-	+	+	+	+	-	-	-	-	-
RHBSTW-00574	2020-07-24	CP055451.1	1075/1077(99%)	+	-	1040/1100(95%)	+	-	+	+	+	+	-	-	-	-	-
RHBSTW-00472	2020-07-24	CP055509.1	1072/1077(99%)	+	-	1060/1111(95%)	+	-	+	+	+	+	-	-	-	-	-
Kp46596	2020-07-26	CP059312.1	1071/1078(99%)	+	-	1058/1111(95%)	+	-	+	+	+	+	-	-	-	+	-
Kp46564	2020-07-26	CP059317.1	1071/1077(99%)	+	-	1058/1117(95%)	+	-	+	+	+	+	+	+	-	-	-
RHBSTW-00441	2020-07-27	CP056520.1	1073/1077(99%)	+	-	1041/1100(95%)	+	-	+	+	+	+	-	-	-	-	-
RHBSTW-00807	2020-07-27	CP056329.1	1072/1077(99%)	+	-	1057/1111(95%)	+	-	+	+	+	+	-	-	-	-	-
RHBSTW-00843	2020-07-27	CP056301.1	1074/1077(99%)	+	-	1041/1126(92%)	+	-	+	+	+	+	-	-	-	-	-
RHBSTW-00610	2020-07-27	CP056385.1	1074/1077(99%)	+	-	1040/1126(92%)	+	-	+	+	+	+	-	-	-	-	-
RHBSTW-00636	2020-07-27	CP056372.1	1073/1077(99%)	+	-	1040/1126(92%)	+	-	+	+	+	+	-	-	-	-	-
RHBSTW-00510	2020-07-27	CP056432.1	1072/1077(99%)	+	-	1026/1081(95%) 39/39(100%)	+	+	+	+	+	+	-	-	-	-	-
RHBSTW-00852	2020-07-27	CP056297.1	1073/1077(99%)	+	-	1043/1100(95%)	+	-	+	+	+	+	-	-	-	-	-
RHBSTW-00867	2020-07-27	CP056275.1	1073/1077(99%)	+	-	1039/1126(92%)	+	-	+	+	+	+	-	-	-	-	-
RHBSTW-00433	2020-07-27	CP056530.1	1076/1077(99%)	+	-	1097/1098(99%)	+	-	+	-	+	+	-	-	-	-	-
RHBSTW-00973	2020-07-27	CP056222.1	1072/1077(99%)	+	-	1096/1098(99%)	+	-	+	+	+	+	-	-	-	-	-
BA25665	2020-07-27	CP059468.1	1075/1077(99%)	+	-	1097/1104(99%)	+	-	+	+	+	+	-	-	-	-	-	K2
RHBSTW-00832	2020-07-27	CP056307.1	1072/1077(99%)	+	-	1060/1111(95%)	+	-	+	+	+	+	-	-	-	-	-
RHBSTW-00515	2020-07-27	CP056425.1	1075/1077(99%)	+	-	1039/1126(92%)	+	-	+	+	+	+	-	-	-	-	-
RHBSTW-00062	2020-07-28	CP056883.1	1073/1077(99%)	+	-	1098/1098(100%)	+	-	+	+	+	+	-	-	-	-	-
RHBSTW-00066	2020-07-28	CP056878.1	1073/1077(99%)	+	-	1098/1098(100%)	+	-	+	+	+	+	-	-	-	-	-
RHB26-C08	2020-07-28	CP057459.1	1074/1077(99%)	+	-	1096/1098(99%)	+	-	+	+	+	+	-	-	-	-	-
RHBSTW-00128	2020-07-28	CP056830.1	1072/1077(99%)	+	-	1054/1111(95%)	+	-	+	+	+	+	-	-	-	-	-
RHBSTW-00113	2020-07-28	CP056854.1	1073/1077(99%)	+	-	1061/1111(95%)	+	-	+	+	+	+	-	-	-	-	-
RHB30-C05	2020-07-28	CP057313.1	1077/1077(100%)	+	-	1096/1098(99%)	+	-	+	+	+	+	-	-	-	-	-
RHB39-C10	2020-07-28	CP057066.1	1073/1077(99%)	+	-	1098/1098(100%)	+	-	+	+	+	+	-	-	-	-	-
RHB39-C24	2020-07-28	CP057034.1	1077/1077(100%)	+	-	1059/1111(95%)	+	-	+	+	+	+	-	-	-	-	-
RHBSTW-00995	2020-07-28	CP056191.1	1073/1077(99%)	+	-	1058/1110(95%)	+	-	+	+	+	+	-	-	-	-	-
RHBSTW-00982	2020-07-28	CP056216.1	1073/1077(99%)	+	-	1059/1111(95%)	+	-	+	+	+	+	-	-	-	-	-
RHB38-C06	2020-07-28	CP057099.1	1077/1077(100%)	+	-	1059/1111(95%)	+	-	+	+	+	+	-	-	-	-	-
RHB39-C09	2020-07-28	CP057069.1	1074/1077(99%)	+	-	1040/1126(92%)	+	-	+	+	+	+	-	-	-	-	-
MH15-269M	2020-07-29	AP023337.1	1072/1077(99%)	+	-	1058/1111(95%)	+	-	+	+	+	+	-	-	-	-	-
RHB16-C24	2020-07-29	CP057722.1	1072/1077(99%)	+	-	1040/1126(92%)	+	-	+	+	+	+	-	-	-	-	-
NICU_1_P3	2020-07-31	CP059379.1	1072/1077(99%)	+	-	1041/1100(95%)	+	-	+	+	+	+	-	-	-	-	-
MH9CRKP	2020-08-07	CP048412.1	1070/1077(99%)	+	-	1039/1132(92%)	+	-	+	+	+	+	+	-	-	-	-
KP18069	2020-08-10	CP059889.1	1075/1077(99%)	+	-	1059/1111(95%)	+	-	+	+	+	+	+	-	-	-	-
IDR1800050501-01-02	2020-08-12	CP054285.1	1073/1077(99%)	+	-	1059/1111(95%)	+	-	+	+	+	+	+	-	-	-	-
N16-03892	2020-08-14	CP047271.1	1073/1077(99%)	+	-	1060/1111(95%)	+	-	+	+	+	+	-	-	-	-	+
ent1077	2020-08-26	CP060281.1	1071/1077(99%)	+	-	1085/1098(99%)	+	-	+	+	+	+	+	-	-	-	-	K2
KP120	2020-09-01	CP060744.1	901/905(99%) 172/172(100%)	+	+	1058/1111(95%)	+	-	+	+	+	+	-	-	-	-	-
HKP0067	2020-09-09	CP061053.1	1071/1078(99%)	+	-	1058/1117(95%)	+	-	+	+	+	+	-	-	-	-	+
HKP0018	2020-09-09	CP061062.1	1071/1078(99%)	+	-	1058/1117(95%)	+	-	+	+	+	+	-	-	-	-	+
P35	2020-09-11	CP053035.1	1075/1077(99%)	+	-	1060/1111(95%)	+	-	+	+	+	+	+	-	-	-	-
NU-CRE236	2020-09-11	CP061380.1	1073/1077(99%)	+	-	1059/1111(95%)	+	-	+	+	+	+	+	-	-	-	-
NU-CRE213	2020-09-11	CP061385.1	1071/1078(99%)	+	-	1059/1117(95%)	+	-	+	+	+	+	+	-	-	-	-
NU-CRE055	2020-09-11	CP061404.1	1074/1077(99%)	+	-	1040/1126(92%)	+	-	+	+	+	+	+	-	-	-	-
NU-CRE195	2020-09-11	CP061389.1	1075/1077(99%)	+	-	1097/1098(99%)	+	-	+	+	+	+	+	-	-	-	-	K2
NU-CRE193	2020-09-11	CP061396.1	1071/1078(99%)	+	-	1059/1111(95%)	+	-	+	+	+	+	+	-	-	-	-
NU-CRE085		CP061399.1	1070/1078(99%)	+	-	1059/1111(95%)	+	-	+	+	+	+	+	-	-	-	-
M941	2020-09-23	AP023453.1	1071/1082(99%)	+	-	1059/1111(95%)	+	-	+	+	+	+	-	-	-	+	-
C20	2020-09-24	CP061359.1	1000/1003(99%) 79/79(100%)	+	+	1097/1098(99%)	+	-	+	+	+	+	-	-	-	+	-	K2
ENT1988	2020-09-24	CP061350.1	1072/1077(99%)	+	-	1098/1098(100%)	+	-	+	+	+	+	+	-	-	-	-	K2
C39	2020-09-27	CP061700.1	1073/1077(99%)	+	-	1059/1111(95%)	+	-	+	+	+	+	-	-	-	+	-
C0674	2020-09-29	CP061832.1	1022/1028(99%) 69/69(100%)	+	+	1097/1104(99%)	+	-	+	+	+	+	-	-	-	-	-	K2
NICU_2_P7	2020-09-30	CP060049.1	1073/1077(99%)	+	-	1059/1111(95%)	+	-	+	+	+	+	-	-	-	-	-
HC139	2020-10-04	CP061842.1	1077/1077(100%)	+	-	1097/1098(99%)	+	-	+	+	+	+	-	-	-	-	-
GZ-1	2020-10-06	CP031934.1	1070/1077(99%)	+	-	1039/1132(92%)	+	-	+	+	+	+	+	-	-	-	-
THO-004	2020-10-08	AP022527.1	1073/1077(99%)	+	-	1057/1111(95%)	+	-	+	+	+	+	-	-	-	-	-
THO-017	2020-10-08	AP022553.1	1072/1077(99%)	+	-	1054/1111(95%)	+	-	+	+	+	+	-	-	-	-	-
CriePir99	2020-10-13	CP063013.1	1072/1077(99%)	+	-	1058/1111(95%)	+	-	+	+	+	+	-	-	-	+	-
CriePir200	2020-10-13	CP062993.1	1072/1077(99%)	+	-	1040/1100(95%)	+	-	+	+	+	+	-	-	-	-	+
CriePir45	2020-10-13	CP063023.1	1071/1077(99%)	+	-	1086/1098(99%)	+	-	+	+	+	+	-	-	-	-	-
CriePir197	2020-10-13	CP062997.1	1073/1077(99%)	+	-	1041/1100(95%)	+	-	-	+	+	+	-	-	-	-	-
33Kpn12	2020-10-13	CP062792.1	1072/1077(99%)	+	-	1050/1126(93%)	+	-	+	+	+	+	+	-	-	-	-
CriePir154	2020-10-13	CP063003.1	1071/1077(99%)	+	-	1060/1111(95%)	+	-	2	+	+	+	-	-	-	-	-
CriePir26	2020-10-13	CP062986.1	1073/1077(99%)	+	-	1039/1132(92%)	+	-	+	+	+	+	-	-	-	-	+
CriePir116	2020-10-13	CP063011.1	1070/1077(99%)	+	-	1059/1111(95%)	+	-	+	+	+	+	-	-	-	-	-
CriePir120	2020-10-13	CP063008.1	1070/1077(99%)	+	-	1059/1111(95%)	+	-	+	+	+	+	-	-	-	-	-
CriePir75	2020-10-13	CP063019.1	1060/1077(98%)	+	-	1059/1117(95%)	+	-	+	+	+	+	-	-	-	-	-
KP19-3088	2020-10-27	CP063147.1	1071/1077(99%)	+	-	1079/1113(97%)	+	-	+	+	+	+	+	-	-	+	-
MAR14-456	2020-10-29	CP063277.1	1077/1077(100%)	+	-	1098/1098(100%)	+	-	+	+	+	+	-	-	-	-	+	K1
INF058-sc-2279968	2020-10-30	LR890215.1	1032/1078(96%)	+	-	1036/1099(94%)	+	-	+	+	+	+	-	-	-	-	-
INF331-sc-2280141	2020-10-30	LR890424.1	1072/1077(99%)	+	-	1098/1098(100%)	+	-	+	+	+	+	-	-	-	-	-	K2
KSB2_2B-sc-2280339	2020-10-30	LR890343.1	1077/1077(100%)	+	-	1036/1121(92%)	+	-	+	+	+	+	-	-	-	-	-
KSB2_9A-sc-2280332	2020-10-30	LR890564.1	1077/1077(100%)	+	-	1036/1121(92%)	+	-	+	+	+	+	-	-	-	-	-
INF144-sc-2279979	2020-10-30	LR890569.1	1073/1077(99%)	+	-	1098/1098(100%)	+	-	+	+	+	+	-	-	-	-	-
KSB1_1B	2020-10-30	LR890291.1	1072/1077(99%)	+	-	1097/1098(99%)	+	-	+	+	+	+	-	-	-	-	-
KSB1_5B	2020-10-30	LR890353.1	1075/1077(99%)	+	-	1060/1111(95%)	+	-	+	+	+	+	-	-	-	-	-
INF022-sc-2279895	2020-10-30	LR890209.1	1076/1077(99%)	+	-	1037/1099(94%)	+	-	+	+	+	+	-	-	-	-	-
INF145-sc-2279981	2020-10-30	LR890583.1	1073/1077(99%)	+	-	1097/1098(99%)	+	-	+	+	+	+	-	-	-	-	-
KSB2_1C-sc-2280352	2020-10-30	LR890620.1	1073/1077(99%)	+	-	1056/1111(95%)	+	-	+	+	+	+	-	-	-	-	-
INF223-sc-2280103	2020-10-30	LR890595.1	1076/1077(99%)	+	-	1060/1111(95%)	+	-	+	+	+	+	-	-	-	-	-
KSB2_9B	2020-10-30	LR890710.1	1074/1077(99%)	+	-	1097/1098(99%)	+	-	+	+	+	+	-	-	-	-	-	K2
INF168-sc-2280023	2020-10-30	LR890471.1	1073/1077(99%)	+	-	1097/1098(99%)	+	-	+	+	+	+	-	-	-	-	-
INF201-sc-2280069	2020-10-30	LR890686.1	1072/1077(99%)	+	-	1054/1111(95%)	+	-	+	+	+	+	-	-	-	-	-
INF044-sc-2279940	2020-10-30	LR890395.1	1071/1077(99%)	+	-	1059/1111(95%)	+	-	+	+	+	+	-	-	-	-	-
KSB1_8C-sc-2280241	2020-10-30	LR890751.1	1075/1077(99%)	+	-	1060/1111(95%)	+	-	+	+	+	+	-	-	-	-	-
INF142-sc-2279977	2020-10-30	LR890547.1	1071/1077(99%)	+	-	1059/1111(95%)	+	-	+	+	+	+	-	-	-	-	-
INF358-sc-2280191	2020-10-30	LR890474.1	1073/1077(99%)	+	-	1040/1126(92%)	+	-	+	+	+	+	-	-	-	-	-
INF174-sc-2280034	2020-10-30	LR890245.1	1072/1077(99%)	+	-	1054/1111(95%)	+	-	+	+	+	+	-	-	-	-	-
KSB1_7G-sc-2280277	2020-10-30	LR890267.1	1073/1077(99%)	+	-	1059/1111(95%)	+	-	+	+	+	+	-	-	-	-	-
INF065-sc-2279980	2020-10-30	LR890665.1	1070/1077(99%)	+	-	1088/1098(99%)	+	-	+	+	+	+	-	-	-	-	-
INF008-sc-2279879	2020-10-30	LR890202.1	1073/1077(99%)	+	-	1054/1111(95%)	+	-	+	+	+	+	-	-	-	-	-
INF359-sc-2280194	2020-10-30	LR890616.1	1072/1077(99%)	+	-	1041/1100(95%)	+	-	+	+	+	+	-	-	-	-	-
KSB1_8J-sc-2280307	2020-10-30	LR890598.1	1033/1078(96%)	+	-	1045/1105(95%)	+	-	+	+	+	+	-	-	-	-	-
KSB1_6G-sc-2280276	2020-10-30	LR890457.1	1073/1077(99%)	+	-	1059/1111(95%)	+	-	+	+	+	+	-	-	-	-	-
INF266-sc-2280182	2020-10-30	LR890648.1	1073/1077(99%)	+	-	1057/1111(95%)	+	-	+	+	+	+	-	-	-	-	-
INF171-sc-2280028	2020-10-30	LR890446.1	1073/1077(99%)	+	-	1041/1100(95%)	+	-	+	+	+	+	-	-	-	-	-
INF250-sc-2280154	2020-10-30	LR890374.1	1073/1077(99%)	+	-	1041/1100(95%)	+	-	+	+	+	+	-	-	-	-	-
INF177-sc-2280040	2020-10-30	LR890320.1	1073/1077(99%)	+	-	1061/1111(95%)	+	-	+	+	+	+	-	-	-	-	-
INF279-sc-2280202	2020-10-30	LR890679.1	1073/1077(99%)	+	-	1041/1100(95%)	+	-	+	+	+	+	-	-	-	-	-
KSB1_9J-sc-2280309	2020-10-30	LR890434.1	1072/1077(99%)	+	-	1041/1100(95%)	+	-	+	+	+	+	-	-	-	-	-
INF350-sc-2280174	2020-10-30	LR890422.1	1070/1077(99%)	+	-	1054/1111(95%)	+	-	+	+	+	+	-	-	-	-	-
INF313-sc-2280106	2020-10-30	LR890415.1	1073/1077(99%)	+	-	1041/1100(95%)	+	-	+	+	+	+	-	-	-	-	-
INF354-sc-2280183	2020-10-30	LR890369.1	1073/1077(99%)	+	-	1041/1100(95%)	+	-	+	+	+	+	-	-	-	-	-
INF072-sc-2279995	2020-10-30	LR890185.1	1072/1077(99%)	+	-	1038/1126(92%)	+	-	+	+	+	+	-	-	-	-	-
INF319-sc-2280116	2020-10-30	LR890542.1	1072/1077(99%)	+	-	1097/1098(99%)	+	-	+	+	+	+	-	-	-	-	-
INF122-sc-2279936	2020-10-30	LR890600.1	1073/1077(99%)	+	-	1073/1077(99%)	+	-	+	+	+	+	-	-	-	-	-
INF182-sc-2280049	2020-10-30	LR890554.1	1072/1077(99%)	+	-	1083/1098(99%)	+	-	+	+	+	+	-	-	-	-	-
INF291-sc-2280225	2020-10-30	LR890388.1	1003/1080(93%)	+	-	1046/1109(94%)	+	-	+	+	+	+	-	-	-	-	-
INF321-sc-2280120	2020-10-30	LR890669.1	1073/1077(99%)	+	-	1086/1098(99%)	+	-	+	+	+	+	-	-	-	-	-
INF032-sc-2279918	2020-10-30	LR890456.1	1077/1077(100%)	+	-	1054/1111(95%)	+	-	+	+	+	+	-	-	-	-	-
INF355-sc-2280185	2020-10-30	LR890277.1	1073/1077(99%)	+	-	1060/1111(95%)	+	-	+	+	+	+	-	-	-	-	-
INF344-sc-2280162	2020-10-30	LR890640.1	1073/1077(99%)	+	-	1061/1111(95%)	+	-	+	+	+	+	-	-	-	-	-
INF361-sc-2280198	2020-10-30	LR890527.1	1073/1077(99%)	+	-	1061/1111(95%)	+	-	+	+	+	+	-	-	-	-	-
INF348-sc-2280170	2020-10-30	LR890323.1	1072/1077(99%)	+	-	1066/1110(96%)	+	-	+	+	+	+	-	-	-	-	-
INF156-sc-2280002	2020-10-30	LR890286.1	1077/1077(100%)	+	-	1059/1111(95%)	+	-	+	+	+	+	-	-	-	-	-
INF119-sc-2279930	2020-10-30	LR890691.1	1073/1077(99%)	+	-	1089/1098(99%)	+	-	+	+	+	+	-	-	-	-	-
KSB1_6F	2020-10-30	LR890627.1	1071/1077(99%)	+	-	1097/1098(99%)	+	-	+	+	+	+	-	-	-	-	-
INF161-sc-2280013	2020-10-30	LR890719.1	1077/1077(100%)	+	-	1059/1111(95%)	+	-	+	+	4	+	-	-	-	-	-
INF215-sc-2280087	2020-10-30	LR890317.1	1073/1077(99%)	+	-	1089/1098(99%)	+	-	+	+	+	+	-	-	-	-	-
INF247-sc-2280148	2020-10-30	LR890562.1	1074/1077(99%)	+	-	1086/1098(99%)	+	-	+	+	+	+	-	-	-	-	-
INF357-sc-2280189	2020-10-30	LR890217.1	1074/1077(99%)	+	-	1079/1113(97%)	+	-	+	+	+	+	-	-	-	-	-
INF323-sc-2280125	2020-10-30	LR890735.1	1075/1077(99%)	+	-	1040/1126(92%)	+	-	+	+	+	+	-	-	-	-	-
INF188-sc-2280054	2020-10-30	LR890307.1	1073/1077(99%)	+	-	1040/1126(92%)	+	-	+	+	+	+	-	-	-	-	-
INF346-sc-2280166	2020-10-30	LR890643.1	1073/1077(99%)	+	-	1059/1111(95%)	+	-	+	+	+	+	-	-	-	-	-
INF049-sc-2279950	2020-10-30	LR890360.1	1073/1077(99%)	+	-	1057/1111(95%)	+	-	+	+	+	+	-	-	-	-	-
KSB1_6J	2020-10-30	LR890230.1	1077/1077(100%)	+	-	1041/1126(92%)	+	-	+	+	+	+	-	-	-	-	-
INF333	2020-10-30	LR890384.1	1077/1077(100%)	+	-	1041/1126(92%)	+	-	+	+	+	+	-	-	-	-	-
INF327-sc-2280132	2020-10-30	LR890571.1	1077/1077(100%)	+	-	1041/1126(92%)	+	-	+	+	+	+	-	-	-	-	-
INF302-sc-2280090	2020-10-30	LR890556.1	1077/1077(100%)	+	-	1041/1126(92%)	+	-	+	+	+	+	-	-	-	-	-
KSB2_10B-sc-2280350	2020-10-30	LR890484.1	1077/1077(100%)	+	-	1041/1126(92%)	+	-	+	+	+	+	-	-	-	-	-
KSB2_2C-sc-2280354	2020-10-30	LR890391.1	1077/1077(100%)	+	-	1041/1126(92%)	+	-	+	+	+	+	-	-	-	-	-
INF133-sc-2279960	2020-10-30	LR890189.1	1077/1077(100%)	+	-	1041/1126(92%)	+	-	+	+	+	+	-	-	-	-	-
KSB1_1H	2020-10-30	LR890722.1	1077/1077(100%)	+	-	1037/1126(92%)	+	-	+	+	+	+	-	-	-	-	-
INF277	2020-10-30	LR890204.1	1077/1077(100%)	+	-	1037/1126(92%)	+	-	+	+	+	+	-	-	-	-	-
INF329-sc-2280137	2020-10-30	LR890240.1	1077/1077(100%)	+	-	1041/1126(92%)	+	-	+	+	+	+	-	-	-	-	-
INF018-sc-2279888	2020-10-30	LR890493.1	1077/1077(100%)	+	-	1041/1126(92%)	+	-	+	+	+	+	-	-	-	-	-
INF102-sc-2279897	2020-10-30	LR890726.1	1070/1077(99%)	+	-	1060/1111(95%)	+	-	+	+	+	+	-	-	-	-	-
KSB2_8B-sc-2280349	2020-10-30	LR890451.1	1077/1077(100%)	+	-	1036/1121(92%)	+	-	+	+	+	+	-	-	-	-	-
INF334-sc-2280143	2020-10-30	LR890235.1	1073/1077(99%)	+	-	1038/1126(92%)	+	-	+	+	+	+	-	-	-	-	-
INF242-sc-2280140	2020-10-30	LR890624.1	1076/1077(99%)	+	-	1060/1111(95%)	+	-	+	+	+	+	-	-	-	-	-
INF192	2020-10-30	LR890225.1	1071/1077(99%)	+	-	1087/1098(99%)	+	-	+	+	+	+	-	-	-	-	-
KSB1_8D-sc-2280250	2020-10-30	LR890281.1	1070/1077(99%)	+	-	1037/1099(94%)	+	-	+	+	+	+	-	-	-	-	-
INF079-sc-2280008	2020-10-30	LR890464.1	1077/1077(100%)	+	-	1098/1098(100%)	+	-	+	+	+	+	-	-	-	-	-
INF007-sc-2279878	2020-10-30	LR890178.1	1072/1077(99%)	+	-	1040/1126(92%)	+	-	+	+	+	+	-	-	-	-	-
INF290-sc-2280223	2020-10-30	LR890476.1	1033/1077(96%)	+	-	1080/1113(97%)	+	-	+	+	+	+	-	-	-	-	-
KSB2_5A-sc-2280323	2020-10-30	LR890531.1	1077/1077(100%)	+	-	1036/1121(92%)	+	-	+	+	+	+	-	-	-	-	-
INF154-sc-2279998	2020-10-30	LR890587.1	1032/1077(96%)	+	-	1060/1111(95%)	+	-	+	+	+	+	-	-	-	-	-
KSB2_3A-sc-2280319	2020-10-30	LR890248.1	1033/1078(96%)	+	-	1039/1099(95%)	+	-	+	+	+	+	-	-	-	-	-
KSB1_10B-sc-2280232	2020-10-30	LR890698.1	1032/1078(96%)	+	-	1039/1099(95%)	+	-	+	+	+	+	-	-	-	-	-
HKU57	2020-11-03	CP063215.1	1075/1077(99%)	+	-	820/865(95%) 250/256(98%)	-	+	+	+	+	+	-	-	-	-	-
ZRKP03	2020-11-05	CP050342.1	1070/1077(99%)	+	-	1039/1132(92%)	+	-	+	+	+	+	+	-	-	-	-
ZRKP01	2020-11-05	CP050354.1	1070/1077(99%)	+	-	1039/1132(92%)	+	-	+	+	+	+	+	-	-	-	-
ZRKP04	2020-11-05	CP050336.1	1070/1077(99%)	+	-	1039/1132(92%)	+	-	+	+	+	+	+	-	-	-	-
ZRKP02	2020-11-05	CP050348.1	1070/1077(99%)	+	-	1039/1132(92%)	+	-	+	+	+	+	+	-	-	-	-
FRPDR	2020-11-05	CP063759.1	1070/1077(99%)	+	-	1039/1132(92%)	+	-	+	+	+	+	+	-	-	-	-
KP19-3023	2020-11-05	CP063747.1	1071/1077(99%)	+	-	1079/1113(97%)	+	-	+	+	+	+	+	-	-	+	-
S130-1	2020-11-08	CP063865.1	1073/1077(99%)	+	-	1059/1111(95%)	+	-	+	+	+	+	-	-	-	-	-
S90-2	2020-11-08	CP063881.1	1073/1077(99%)	+	-	1038/1126(92%)	+	-	+	+	+	+	-	-	-	-	-
S141	2020-11-08	CP063871.1	1077/1077(100%)	+	-	1097/1098(99%)	+	-	+	+	+	+	-	-	-	-	-
CRKP66R	2020-11-08	CP063833.1	1070/1077(99%)	+	-	1039/1132(92%)	+	-	+	+	+	+	+	-	-	-	-
M63-1	2020-11-08	CP063863.1	1072/1077(99%)	+	-	1086/1098(99%)	+	-	+	+	+	+	-	-	-	-	-
M1023-4Ar	2020-11-08	CP063851.1	1071/1079(99%)	+	-	1078/1113(97%)	+	-	+	+	+	+	-	-	-	-	-
M1026-3Ar	2020-11-08	CP063858.1	1071/1079(99%)	+	-	1078/1113(97%)	+	-	+	+	+	+	-	-	-	-	-
N1059-5At	2020-11-08	CP063856.1	1075/1077(99%)	+	-	1039/1126(92%)	+	-	+	+	+	+	-	-	-	-	-
S166-1	2020-11-09	CP063945.1	1073/1077(99%)	+	-	1059/1111(95%)	+	-	+	-	+	+	-	-	-	-	-
S210-3	2020-11-09	CP063925.1	1073/1077(99%)	+	-	1097/1098(99%)	+	-	+	+	+	+	-	-	-	-	-
BM338-1	2020-11-09	CP063922.1	1073/1077(99%)	+	-	1097/1098(99%)	+	-	+	+	+	+	-	-	-	-	-
BM336-2-1	2020-11-09	CP063913.1	1074/1077(99%)	+	-	1040/1126(92%)	+	-	+	+	+	+	-	-	-	-	-
BM334-2	2020-11-09	CP063904.1	1072/1077(99%)	+	-	1098/1098(100%)	+	-	+	+	+	+	-	-	-	-	-	K2
M212-2	2020-11-09	CP063908.1	1077/1077(100%)	+	-	1098/1098(100%)	+	-	+	+	+	+	-	-	-	-	-	K1
3214	2020-11-09	CP028850.1	1077/1077(100%)	+	-	1098/1098(100%)	+	-	+	+	+	+	-	-	-	+	-	K1
BM337-1	2020-11-09	CP063919.1	1073/1077(99%)	+	-	1041/1100(95%)	+	-	+	+	+	+	-	-	-	-	-
BM327-1	2020-11-09	CP063906.1	1073/1077(99%)	+	-	1041/1100(95%)	+	-	+	+	+	+	-	-	-	-	-
BS361-1	2020-11-09	CP063885.1	1073/1077(99%)	+	-	1041/1100(95%)	+	-	+	+	+	+	-	-	-	-	-
BM343	2020-11-09	CP063939.1	1072/1077(99%)	+	-	1038/1126(92%)	+	-	+	+	+	+	-	-	-	-	-
BS317-1	2020-11-09	CP063936.1	1073/1077(99%)	+	-	1097/1098(99%)	+	-	+	+	+	+	-	-	-	-	-
S183-1	2020-11-09	CP063927.1	1073/1077(99%)	+	-	1086/1098(99%)	+	-	+	+	+	+	-	-	-	-	-
M186-2	2020-11-09	CP063930.1	1073/1077(99%)	+	-	1098/1098(100%)	+	-	+	+	+	+	-	-	-	-	-
BS326-3	2020-11-09	CP063934.1	1073/1077(99%)	+	-	1041/1100(95%)	+	-	+	+	+	+	-	-	-	-	-
BS329-2	2020-11-09	CP063943.1	1073/1077(99%)	+	-	1041/1100(95%)	+	-	+	+	+	+	-	-	-	-	-
BS433-2	2020-11-09	CP063890.1	1076/1077(99%)	+	-	1098/1098(100%)	+	-	+	+	+	+	-	-	-	-	-	K1
M911-1	2020-11-10	CP064129.1	1073/1077(99%)	+	-	1040/1126(92%)	+	-	+	+	+	+	-	-	-	-	-
19110124	2020-11-11	CP064174.1	994/1000(99%) 86/86(100%)	+	+	1059/1111(95%)	+	-	+	+	+	+	-	-	-	+	-
JX-CR-hvKP-3	2020-11-12	CP064241.1	1070/1077(99%)	+	-	1039/1132(92%)	+	-	+	+	+	+	+	-	-	-	-
JX-CR-hvKP-5	2020-11-12	CP064232.1	1077/1077(100%)	+	-	1098/1098(100%)	+	-	+	+	+	+	+	-	-	-	-	K1
JX-CR-hvKP-8	2020-11-12	CP064217.1	1070/1077(99%)	+	-	1039/1132(92%)	+	-	+	+	+	+	+	-	-	-	-
JX-CR-hvKP-7	2020-11-12	CP064223.1	1070/1077(99%)	+	-	1039/1132(92%)	+	-	+	+	+	+	+	-	-	-	-
JX-CR-hvKP-10	2020-11-12	CP064258.1	1070/1077(99%)	+	-	1039/1132(92%)	+	-	+	+	+	+	+	-	-	-	-
JX-CR-hvKP-11	2020-11-12	CP064208.1	1077/1077(100%)	+	-	1098/1098(100%)	+	-	+	+	+	+	-	-	-	-	-	K1
JX-CR-hvKP-9	2020-11-12	CP064211.1	1070/1077(99%)	+	-	1039/1132(92%)	+	-	+	+	+	+	+	-	-	-	-
JX-CR-hvKP-12	2020-11-12	CP064205.1	1077/1077(100%)	+	-	1098/1098(100%)	+	-	+	+	+	+	-	-	-	-	-	K1
JX-CR-hvKP-4	2020-11-12	CP064235.1	1070/1077(99%)	+	-	1039/1132(92%)	+	-	+	+	+	+	+	-	-	-	-
JX-CR-hvKP-2	2020-11-12	CP064246.1	1070/1077(99%)	+	-	1039/1132(92%)	+	-	+	+	+	+	+	-	-	-	-
JX-CR-hvKP-1	2020-11-12	CP064252.1	1070/1077(99%)	+	-	1039/1132(92%)	+	-	+	+	+	+	+	-	-	-	-
33Kpn9	2020-11-15	CP064296.1	1073/1077(99%)	+	-	1042/1105(94%)	+	-	+	+	+	+	+	-	-	-	-
2016-1400	2020-11-19	CP065034.1	1073/1077(99%)	+	-	1097/1098(99%)	+	-	+	+	+	+	-	-	-	-	-
K219	2020-11-22	CP064820.1	1065/1077(99%)	+	-	1087/1098(99%)	+	-	+	+	+	+	-	-	-	+	-
KPN110	2020-11-29	CP065172.1	1077/1077(100%)	+	-	1040/1126(92%)	+	-	+	+	+	+	-	-	-	-	-
KPN114	2020-11-29	CP065167.1	1073/1077(99%)	+	-	1041/1100(95%)	+	-	+	+	+	+	-	-	-	-	-
KSB1_9A	2020-12-04	AP024173.1	1074/1077(99%)	+	-	1058/1111(95%)	+	-	+	+	+	+	-	-	-	-	-
ZG2017CW4-4-1-2	2020-12-07	CP065343.1	1070/1077(99%)	+	-	1059/1111(95%)	+	-	+	+	+	+	-	-	-	+	-
ZG2017CW4-4-2	2020-12-07	CP065347.1	1070/1077(99%)	+	-	1059/1111(95%)	+	-	+	+	+	+	-	-	-	+	-
ZG2017CW4-3-1-2N	2020-12-07	CP065351.1	1074/1077(99%)	+	-	1054/1111(95%)	+	-	+	+	+	+	-	-	-	+	-
ZG2017CW 1-1-1	2020-12-07	CP065341.1	1074/1077(99%)	+	-	1054/1111(95%)	+	-	+	+	+	+	-	-	-	+	-
KPNSP-1	2020-12-08	CP065401.1	1071/1077(99%)	+	-	1097/1098(99%)	+	-	+	+	+	+	-	-	-	-	-	K2
Kpn-13	2020-12-10	CP047707.1	1073/1077(99%)	+	-	1089/1098(99%)	+	-	+	+	+	+	-	+	-	-	-
Kpn-14	2020-12-10	CP047700.1	1073/1077(99%)	+	-	1039/1126(92%)	+	-	+	+	+	+	-	+	-	-	-	K2
Magic conch shell	2020-12-12	CP065457.1	1073/1077(99%)	+	-	1038/1126(92%)	+	-	+	+	+	+	-	-	+	-	-
Dirty Dan	2020-12-12	CP065436.1	1075/1077(99%)	+	-	1056/1111(95%)	+	-	+	+	+	+	-	-	-	-	-
Mrs. Puff	2020-12-12	CP065438.1	1070/1077(99%)	+	-	1039/1132(92%)	+	-	+	+	+	+	+	-	-	-	-
Patrick Star	2020-12-12	CP065441.1	1070/1077(99%)	+	-	1039/1132(92%)	+	-	+	+	+	+	+	-	-	-	-
Sea Superman	2020-12-12	CP065444.1	1070/1077(99%)	+	-	1039/1132(92%)	+	-	+	+	+	+	+	-	-	-	-
Olaf	2020-12-12	CP065464.1	1070/1077(99%)	+	-	1039/1132(92%)	+	-	+	+	+	+	+	-	-	-	-
Ocean Ranger	2020-12-12	CP065447.1	1071/1077(99%)	+	-	1059/1111(95%)	+	-	+	+	+	+	-	-	-	-	+
Gordon	2020-12-12	CP065460.1	1070/1077(99%)	+	-	1039/1132(92%)	+	-	+	+	+	+	+	-	-	-	-
FK 6768	2020-12-13	CP065554.1	1070/1077(99%)	+	-	1039/1132(92%)	+	-	+	+	+	+	+	-	-	-	-
KpC5	2020-12-15	CP065833.1	1074/1077(99%)	+	-	1084/1098(99%)	+	-	+	+	+	+	-	-	-	-	-
KpPF25	2020-12-15	CP065825.1	1073/1077(99%)	+	-	1040/1126(92%)	+	-	+	+	+	+	-	-	-	-	-
BTS	2020-12-15	CP065453.1	1071/1077(99%)	+	-	1059/1111(95%)	+	-	+	+	+	+	-	-	-	-	+
ATCC 43816	2020-12-15	CP064352.1	1074/1077(99%)	+	-	1097/1098(99%)	+	-	+	+	+	+	-	-	-	-	-	K2
KpC11	2020-12-15	CP065831.1	1073/1077(99%)	+	-	1037/1126(92%)	+	-	+	+	+	+	-	-	-	-	-
WCHKP090361	2020-12-22	CP066528.1	1070/1077(99%)	+	-	1039/1132(92%)	+	-	+	+	+	+	+	-	-	-	-
WCHKP090329	2020-12-22	CP066517.1	1070/1077(99%)	+	-	1039/1132(92%)	+	-	+	+	+	+	+	-	-	-	-
WCHKP090357	2020-12-22	CP066523.1	1070/1077(99%)	+	-	1039/1132(92%)	+	-	+	+	+	+	+	-	-	-	-
WCHKP090374	2020-12-22	CP066534.1	1070/1077(99%)	+	-	1039/1132(92%)	+	-	+	+	+	+	+	-	-	-	-
CRKP78R	2020-12-26	CP066254.1	1070/1077(99%)	+	-	1039/1132(92%)	+	-	+	+	+	+	+	-	-	-	-
CRKP52R	2020-12-26	CP066249.1	1070/1077(99%)	+	-	1039/1132(92%)	+	-	+	+	+	+	+	-	-	-	-
B6753	2021-01-05	CP067045.1	1027/1033(99%)	+	-	1097/1104(99%)	+	-	+	+	+	+	-	-	-	-	+
LYS105A	2021-01-19	CP068033.1	1072/1077(99%)	+	-	1059/1111(95%)	+	-	+	+	+	+	-	-	-	-	-
FDAARGOS_1076	2021-01-20	CP068139.1	1075/1077(99%)	+	-	1079/1113(97%)	+	-	+	+	+	+	-	-	-	-	-
59493	2021-01-30	CP068602.1	1071/1078(99%)	+	-	1058/1117(95%)	+	-	+	+	+	+	+	-	-	-	-
45706	2021-01-30	CP068610.1	1071/1078(99%)	+	-	1059/1111(95%)	+	-	+	+	+	+	+	-	-	-	-
41968	2021-01-30	CP068618.1	1071/1078(99%)	+	-	1058/1111(95%)	+	-	+	+	+	+	+	-	-	-	-
42362	2021-01-30	CP068614.1	1071/1078(99%)	+	-	1059/1111(95%)	+	-	+	+	+	+	+	-	-	-	-
RJBSI76	2021-01-31	CP068689.1	1070/1077(99%)	+	-	1039/1132(92%)	+	-	+	+	+	+	+	-	-	-	-
RJBSI76-pV	2021-01-31	CP068684.1	1070/1077(99%)	+	-	1039/1132(92%)	+	-	+	+	+	+	+	-	-	-	-
RIVM_C014073	2021-02-01	CP068797.1	1072/1077(99%)	+	-	1054/1111(95%)	+	-	+	+	+	+	-	-	-	-	+
RIVM_C015043	2021-02-01	CP068798.1	1074/1077(99%)	+	-	1038/1126(92%)	+	-	+	+	+	+	-	-	-	-	+
fekpn2511	2021-02-02	CP068972.1	1073/1077(99%)	+	-	1058/1105(96%)	+	-	+	+	+	+	-	-	-	-	-
33Kpn22	2021-02-02	CP069046.1	1071/1078(99%)	+	-	1059/1117(95%)	+	-	+	+	+	+	+	-	-	-	-
KPN361	2021-02-03	CP053016.1	1070/1077(99%)	+	-	1039/1132(92%)	+	-	+	+	+	+	+	-	-	-	-
KPWX136	2021-02-07	CP069170.1	1070/1077(99%)	+	-	1039/1132(92%)	+	-	+	+	+	+	+	-	-	+	-
KP36M	2021-02-11	CP017777.1	1075/1077(99%)	+	-	1060/1111(95%)	+	-	+	+	+	+	-	-	-	-	-
FDAARGOS_1321	2021-02-17	CP069994.1	1072/1077(99%)	+	-	1054/1111(95%)	+	-	+	+	+	+	-	-	-	-	-
FDAARGOS_1326	2021-02-17	CP069821.1	1072/1077(99%)	+	-	1058/1117(95%)	+	-	+	+	+	+	-	-	-	-	-
FDAARGOS_1320	2021-02-17	CP070169.1	1074/1077(99%)	+	-	1096/1098(99%)	+	-	+	+	+	+	-	-	-	-	-
FDAARGOS_1316	2021-02-17	CP070092.1	1072/1077(99%)	+	-	1054/1111(95%)	+	-	+	+	+	+	-	-	-	-	-
FDAARGOS_1329	2021-02-17	CP069992.1	1072/1077(99%)	+	-	1086/1098(99%)	+	-	+	+	+	+	-	-	-	-	-
FDAARGOS_1317	2021-02-17	CP069961.1	1073/1077(99%)	+	-	1040/1126(92%)	+	-	+	+	+	+	-	-	-	-	-
FDAARGOS_1305	2021-02-17	CP069847.1	1074/1077(99%)	+	-	1041/1126(92%)	+	-	+	+	+	+	-	-	-	-	-
FDAARGOS_1308	2021-02-17	CP069968.1	1075/1077(99%)	+	-	1097/1098(99%)	+	-	+	+	+	+	-	-	-	-	-	K2
FDAARGOS_1319	2021-02-17	CP070046.1	1077/1077(100%)	+	-	1040/1126(92%)	+	-	+	+	+	+	-	-	-	-	-
FDAARGOS_1325	2021-02-17	CP069946.1	1072/1077(99%)	+	-	1058/1111(95%)	+	-	+	+	+	+	-	-	-	-	-
FDAARGOS_1327	2021-02-17	CP069828.1	1071/1077(99%)	+	-	1059/1111(95%)	+	-	+	+	+	+	-	-	-	-	-
FDAARGOS_1323	2021-02-17	CP069873.1	1072/1077(99%)	+	-	1038/1126(92%)	+	-	+	+	+	+	-	-	-	-	-
FDAARGOS_1310	2021-02-17	CP070158.1	1075/1077(99%)	+	-	1060/1111(95%)	+	-	+	+	+	+	-	-	-	-	-
FDAARGOS_1312	2021-02-17	CP069940.1	1077/1077(100%)	+	-	1098/1098(100%)	+	-	+	+	+	+	-	-	-	-	-	K1
FDAARGOS_1330	2021-02-17	CP070177.1	1072/1077(99%)	+	-	1086/1098(99%)	+	-	+	+	+	+	-	-	-	-	-
FDAARGOS_1307	2021-02-17	CP069962.1	1074/1077(99%)	+	-	1096/1098(99%)	+	-	+	+	+	+	-	-	-	-	-	K2
FDAARGOS_1306	2021-02-17	CP070088.1	1074/1077(99%)	+	-	1098/1098(100%)	+	-	+	+	+	+	-	-	-	-	-
FDAARGOS_1309	2021-02-17	CP070015.1	1075/1077(99%)	+	-	1060/1111(95%)	+	-	+	+	+	+	-	-	-	-	-
FDAARGOS_1324	2021-02-17	CP069853.1	1077/1077(100%)	+	-	1040/1126(92%)	+	-	+	+	+	+	-	-	-	-	-
FDAARGOS_1322	2021-02-17	CP070037.1	1071/1077(99%)	+	-	1040/1126(92%)	+	-	+	+	+	+	-	-	-	-	-
FDAARGOS_1318	2021-02-17	CP069939.1	1073/1077(99%)	+	-	1059/1111(95%)	+	-	+	+	+	+	-	-	-	-	-
FDAARGOS_1315	2021-02-17	CP070172.1	1073/1077(99%)	+	-	1058/1110(95%)	+	-	+	+	+	+	-	-	-	-	-
FDAARGOS_1311	2021-02-17	CP069861.1	1072/1077(99%)	+	-	1056/1111(95%)	+	-	+	+	+	+	-	-	-	-	-
FDAARGOS_1313	2021-02-17	CP069907.1	1073/1077(99%)	+	-	1098/1098(100%)	+	-	+	+	+	+	-	-	-	-	-
FDAARGOS_1314	2021-02-17	CP070105.1	1076/1077(99%)	+	-	1039/1126(92%)	+	-	+	+	+	+	-	-	-	-	-
FDAARGOS_1328	2021-02-17	CP070087.1	1071/1078(99%)	+	-	1059/1111(95%)	+	-	+	+	+	+	-	-	-	-	-
B28906	2021-02-24	CP070464.1	1072/1077(99%)	+	-	1097/1098(99%)	+	-	+	+	+	+	-	-	-	-	-
B5617	2021-02-24	CP070435.1	1072/1077(99%)	+	-	1089/1104(99%)	+	-	+	+	+	+	-	-	-	-	-
B12097	2021-02-24	CP070445.1	1062/1077(99%)	+	-	1038/1126(92%)	+	-	+	+	+	+	-	-	-	+	-
B3923	2021-02-24	CP070430.1	1062/1077(99%)	+	-	1038/1132(92%)	+	-	+	+	+	+	-	-	-	-	+
B1347	2021-02-24	CP070415.1	1062/1077(99%)	+	-	1038/1126(92%)	+	-	+	+	+	+	-	-	-	-	+
B3824	2021-02-24	CP070425.1	1062/1077(99%)	+	-	1038/1132(92%)	+	-	+	+	+	+	-	-	-	-	+
B960	2021-02-24	CP070410.1	1062/1077(99%)	+	-	1038/1126(92%)	+	-	+	+	+	+	-	-	-	-	+
B18064	2021-02-24	CP070449.1	1062/1077(99%)	+	-	1038/1126(92%)	+	-	+	+	+	+	-	-	-	-	+
B28484	2021-02-24	CP070459.1	1062/1077(99%)	+	-	1038/1126(92%)	+	-	+	+	+	+	-	-	-	-	+
KP51248	2021-02-25	CP070568.1	1072/1077(99%)	+	-	1096/1104(99%)	+	-	+	+	+	+	+	-	-	-	-
KP47693	2021-02-25	CP070528.1	1072/1077(99%)	+	-	1097/1104(99%)	+	-	+	+	+	+	+	-	-	-	-
KPA9853	2021-02-25	CP070602.1	1072/1077(99%)	+	-	633/640(99%) 568/569(99%)	-	+	+	+	+	+	+	-	-	-	-
KPA4411	2021-02-25	CP070598.1	1071/1077(99%)	+	-	1059/1111(95%)	+	-	+	+	+	+	+	-	-	-	-	K2
KP52813	2021-02-25	CP070586.1	1073/1077(99%)	+	-	1042/1100(95%)	+	-	+	+	+	+	+	-	-	-	-
KP52810	2021-02-25	CP070579.1	1071/1077(99%)	+	-	1059/1111(95%)	+	-	+	+	+	+	+	-	-	-	-	K2
KP51069	2021-02-25	CP070564.1	1071/1078(99%)	+	-	1059/1117(95%)	+	-	+	+	+	+	+	-	-	-	-
JNQH116	2021-03-01	CP070898.1	1072/1077(99%)	+	-	1083/1098(99%)	+	-	+	+	+	+	-	-	-	+	-
JS706	2021-03-01	CP070970.1	1070/1077(99%)	+	-	1059/1111(95%)	+	-	+	+	+	+	-	-	-	-	-
EGKP4	2021-03-03	CP048800.1	1072/1077(99%)	+	-	1041/1100(95%)	+	-	+	+	+	+	-	-	-	+	-
EGKP3	2021-03-03	CP046645.1	1073/1077(99%)	+	-	1097/1098(99%)	+	-	+	+	+	+	-	-	-	+	-
EGKP7	2021-03-03	CP048778.1	1071/1077(99%)	+	-	1041/1100(95%)	+	-	+	+	+	+	-	-	-	+	-
EGKP6	2021-03-03	CP053358.1	1071/1077(99%)	+	-	1041/1100(95%)	+	-	+	+	+	+	-	-	-	+	-
IRQBAS102c	2021-03-07	CP071150.1	1073/1077(99%)	+	-	1053/1111(95%)	+	-	+	+	+	+	-	-	-	-	-
SA-KpST14	2021-03-08	CP071279.1	1075/1077(99%)	+	-	1097/1104(99%)	+	-	+	+	+	+	-	-	-	+	+	K2
IR5086	2021-03-09	CP061975.1	1072/1077(99%)	+	-	1058/1111(95%)	+	-	+	+	+	+	-	-	-	-	+
JNK002	2021-03-09	CP061961.1	1060/1077(98%)	+	-	1071/1117(96%)	+	-	+	+	+	+	-	-	-	-	+
IR5726	2021-03-09	CP061957.1	1070/1077(99%)	+	-	1039/1132(92%)	+	-	+	+	+	+	+	-	-	-	+
IR5755	2021-03-09	CP061970.1	1074/1077(99%)	+	-	1054/1111(95%)	+	-	+	+	+	+	-	-	-	-	+
LZK001	2021-03-09	CP061965.1	1074/1077(99%)	+	-	1068/1110(96%)	+	-	+	+	+	+	-	-	-	-	+
IR1251	2021-03-09	CP068572.1	1070/1077(99%)	+	-	1058/1111(95%)	+	-	+	+	+	+	+	-	-	-	+
IR5654	2021-03-09	CP061952.1	1061/1077(99%)	+	-	1059/1111(95%)	+	-	+	+	+	+	-	-	-	-	+
IR5065	2021-03-09	CP061948.1	980/984(99%) 102/102(100%)	+	+	1040/1126(92%)	+	-	+	+	+	+	-	-	-	-	+
JS161205112	2021-03-10	CP071324.1	1071/1077(99%)	+	-	1085/1098(99%)	+	-	+	+	+	+	-	-	-	-	-	K2
C2244	2021-03-14	CP071464.1	1070/1077(99%)	+	-	1039/1132(92%)	+	-	+	+	+	+	-	-	-	-	-
wxc2020	2021-03-16	CP071385.1	1073/1077(99%)	+	-	1058/1111(95%)	+	-	+	+	+	+	-	-	-	-	-
ESBL_DR09	2021-03-30	CP067255.1	1072/1077(99%)	+	-	1038/1126(92%)	+	-	+	+	+	+	-	-	-	-	-
KPN236	2021-04-04	CP072492.1	1077/1077(100%)	+	-	1098/1098(100%)	+	-	+	+	+	+	-	-	-	-	-
B13243	2021-04-04	CP072403.1	1062/1077(99%)	+	-	1038/1132(92%)	+	-	+	+	+	+	-	-	-	-	+
B33769	2021-04-04	CP072422.1	1072/1077(99%)	+	-	1097/1098(99%)	+	-	+	+	+	+	-	-	-	-	-
KPN246	2021-04-04	CP072494.1	1072/1077(99%)	+	-	1097/1098(99%)	+	-	+	+	+	+	-	-	-	-	-
KPN247	2021-04-04	CP072496.1	1073/1077(99%)	+	-	1041/1126(92%)	+	-	+	+	+	+	-	-	-	-	-	K1
B32278	2021-04-04	CP072413.1	1062/1077(99%)	+	-	1038/1126(92%)	+	-	+	+	+	+	-	-	-	-	+
B4650	2021-04-04	CP072408.1	1062/1077(99%)	+	-	1038/1132(92%)	+	-	+	+	+	+	-	-	-	-	+
KP1517	2021-04-06	CP072463.1	1070/1077(99%)	+	-	1039/1132(92%)	+	-	+	+	+	+	+	-	-	-	-
M297-1	2021-04-07	CP051490.1	1073/1077(99%)	+	-	1058/1105(96%)	+	-	+	+	+	+	-	-	-	-	-
KPN234	2021-04-07	CP072653.1	1072/1077(99%)	+	-	1038/1126(92%)	+	-	+	+	+	+	-	-	-	-	-
KP486	2021-04-09	CP058358.1	1073/1077(99%)	+	-	1098/1098(100%)	+	-	+	+	+	+	-	-	-	-	-
COL17	2021-04-09	CP072905.1	565/568(99%) 518/521(99%)	-	+	1035/1088(95%) 34/34(100%)	+	+	+	+	+	+	-	-	-	+	-
KP77	2021-04-09	CP058361.1	1073/1077(99%)	+	-	1098/1098(100%)	+	-	+	+	+	+	-	-	-	-	-
IRQBAS103c	2021-04-13	CP072825.1	1073/1077(99%)	+	-	1053/1111(95%)	+	-	+	+	+	+	-	-	-	-	+
IRQBAS105c	2021-04-13	CP072826.1	1073/1077(99%)	+	-	1053/1111(95%)	+	-	+	+	+	+	-	-	-	-	-
MGH83	2021-04-14	CP073054.1	1073/1077(99%)	+	-	1058/1111(95%)	+	-	+	+	+	+	+	-	-	-	-
KP2723	2021-04-18	CP072938.1	1072/1077(99%)	+	-	1097/1098(99%)	+	-	+	+	+	+	-	-	-	-	-
KP1878	2021-04-19	CP072996.1	1070/1077(99%)	+	-	1039/1132(92%)	+	-	+	+	+	+	+	-	-	-	-
MGH83	2021-04-19	CP072949.1	1074/1077(99%)	+	-	1041/1126(92%)	+	-	+	+	+	+	+	-	-	-	-
WCHKP030925	2021-04-20	CP073285.1	1077/1077(100%)	+	-	1098/1098(100%)	+	-	+	+	+	+	-	-	-	-	-	K1
3347684I	2021-04-22	CP071080.1	1074/1077(99%)	+	-	1040/1126(92%)	+	-	+	+	+	+	-	-	-	-	-
3347689I	2021-04-22	CP071086.1	1060/1077(98%)	+	-	1058/1111(95%)	+	-	+	+	+	+	-	-	-	+	-
SW1780	2021-04-27	CP073302.1	1070/1077(99%)	+	-	1039/1132(92%)	+	-	+	+	+	+	+	-	-	-	-
IRQBAS106c-genome	2021-05-05	CP073782.1	1073/1077(99%)	+	-	1053/1111(95%)	+	-	+	+	+	+	-	-	-	-	-
Kpn 1693	2021-05-05	CP047595.1	1077/1077(100%)	+	-	1098/1098(100%)	+	-	+	+	+	+	-	-	-	-	-	K1
KP2509	2021-05-05	CP065949.1	1070/1077(99%)	+	-	1039/1132(92%)	+	-	+	+	+	+	+	-	-	-	+
MRSN752165	2021-05-09	CP074087.1	1072/1084(99%)	+	-	1058/1111(95%)	+	-	+	+	+	+	-	-	-	+	-
HK31	2021-05-10	CP073906.1	1072/1085(99%)	+	-	1058/1111(95%)	+	-	+	+	+	+	-	-	-	-	-
kpn-hnqyy	2021-05-10	CP074116.1	1070/1077(99%)	+	-	1039/1132(92%)	+	-	+	+	+	+	+	-	-	+	-
KP55	2021-05-11	CP055294.1	1070/1077(99%)	+	-	1039/1132(92%)	+	-	+	+	+	+	+	-	-	-	-
B30155	2021-05-18	CP074580.1	1072/1077(99%)	+	-	1097/1098(99%)	+	-	+	+	+	+	-	-	-	-	-
YTF44-1	2021-05-23	CP075286.1	1071/1077(99%)	+	-	1059/1111(95%)	+	-	+	+	+	+	-	-	-	-	-
SZP4-9-2	2021-05-23	CP075256.1	1071/1077(99%)	+	-	1058/1111(95%)	+	-	+	+	+	+	-	-	-	-	-
DD521	2021-05-24	CP075316.1	1075/1077(99%)	+	-	1060/1111(95%)	+	-	+	+	+	+	+	-	-	-	-
RGF20-1	2021-05-25	CP075452.1	1077/1077(100%)	+	-	1040/1126(92%)	+	-	+	+	+	+	-	-	-	-	-
RGT40-1	2021-05-26	CP075548.1	1077/1077(100%)	+	-	1040/1126(92%)	+	-	+	+	+	+	-	-	-	-	-
RGF99-1	2021-05-26	CP075552.1	1072/1077(99%)	+	-	1059/1111(95%)	+	-	+	+	+	+	-	-	-	-	-
GR390	2021-06-01	CP075890.1	1071/1082(99%)	+	-	1060/1111(95%)	+	-	+	+	+	+	-	-	-	+	-
90CM2	2021-06-01	CP071819.1	1072/1077(99%)	+	-	1041/1100(95%)	+	-	+	+	+	+	-	-	-	-	-
2016_49	2021-06-01	CP068015.1	1077/1077(100%)	+	-	1098/1098(100%)	+	-	+	+	+	+	-	-	-	-	+	K1
WGR351	2021-06-02	CP076008.1	1071/1078(99%)	+	-	1058/1117(95%)	+	-	+	+	+	+	-	-	-	-	+
KPCZA02	2021-06-10	CP058226.1	1070/1077(99%)	+	-	1039/1132(92%)	+	-	+	+	+	+	+	-	-	-	-
K186	2021-06-15	CP076518.1	1071/1077(99%)	+	-	1058/1111(95%)	+	-	+	+	+	+	+	-	-	-	-
KCJ3K293	2021-06-15	CP054406.1	1072/1077(99%)	+	-	1096/1098(99%)	+	-	+	+	+	+	-	-	-	+	-
KCJ3K292	2021-06-15	CP054403.1	1072/1077(99%)	+	-	1096/1098(99%)	+	-	+	+	+	+	-	-	-	+	-
KCJ3K307	2021-06-15	CP054400.1	1072/1077(99%)	+	-	1096/1098(99%)	+	-	+	+	+	+	-	-	-	+	-
V3	2021-06-26	CP076863.1	1067/1077(99%)	+	-	1075/1113(97%)	+	-	+	+	+	+	+	-	-	-	-
KP_160	2021-07-02	CP078033.1	1073/1077(99%)	+	-	1097/1104(99%)	+	-	+	+	+	+	-	-	-	+	+	K2
TUM12135	2021-07-02	AP024778.1	1071/1078(99%)	+	-	1059/1111(95%)	+	-	+	+	+	+	+	-	-	-	-
TUM12138	2021-07-02	AP024788.1	1071/1078(99%)	+	-	1059/1111(95%)	+	-	+	+	+	+	+	-	-	-	-
TUM12132	2021-07-02	AP024769.1	1071/1078(99%)	+	-	1059/1111(95%)	+	-	+	+	+	+	+	-	-	-	-
TUM12137	2021-07-02	AP024784.1	1071/1078(99%)	+	-	1059/1111(95%)	+	-	+	+	+	+	+	-	-	-	-
TUM12133	2021-07-02	AP024772.1	1071/1078(99%)	+	-	1059/1111(95%)	+	-	+	+	+	+	+	-	-	-	-
TUM12134	2021-07-02	AP024775.1	1071/1078(99%)	+	-	1059/1111(95%)	+	-	+	+	+	+	+	-	-	-	-
TUM12126	2021-07-02	AP024750.1	1071/1078(99%)	+	-	1059/1111(95%)	+	-	+	+	+	+	+	-	-	-	-
TUM12131	2021-07-02	AP024766.1	1071/1078(99%)	+	-	1059/1111(95%)	+	-	+	+	+	+	+	-	-	-	-
TUM12128	2021-07-02	AP024756.1	1071/1078(99%)	+	-	1059/1111(95%)	+	-	+	+	+	+	+	-	-	-	-
TUM12130	2021-07-02	AP024763.1	1071/1078(99%)	+	-	1059/1111(95%)	+	-	+	+	+	+	+	-	-	-	-
TUM12139	2021-07-02	AP024792.1	1071/1078(99%)	+	-	1059/1111(95%)	+	-	+	+	+	+	+	-	-	-	-
TUM12127	2021-07-02	AP024753.1	1071/1078(99%)	+	-	1059/1111(95%)	+	-	+	+	+	+	+	-	-	-	-
TUM12136	2021-07-02	AP024781.1	1071/1078(99%)	+	-	1059/1111(95%)	+	-	+	+	+	+	+	-	-	-	-
TUM12140	2021-07-02	AP024795.1	1071/1078(99%)	+	-	1059/1111(95%)	+	-	+	+	+	+	+	-	-	-	-
TUM12129	2021-07-02	AP024760.1	1071/1078(99%)	+	-	1059/1111(95%)	+	-	+	+	+	+	+	-	-	-	-
CDI231	2021-07-05	CP077779.1	1072/1075(99%)	+	-	1039/1126(92%)	+	-	+	+	+	+	-	-	-	+	+
CDI694	2021-07-05	CP077773.1	1070/1077(99%)	+	-	1039/1132(92%)	+	-	+	+	+	+	+	-	-	-	-
KP63	2021-07-06	CP077763.1	1070/1077(99%)	+	-	1039/1132(92%)	+	-	+	+	+	+	-	-	-	-	-
Kp1	2021-07-06	OU342706.1	1071/1077(99%)	+	-	1097/1098(99%)	+	-	+	+	+	+	-	+	-	-	-
WRC08_CMC432MC	2021-07-20	CP079155.1	1075/1077(99%)	+	-	1097/1104(99%)	+	-	+	+	+	+	-	-	-	-	+	K2
WRC09_CMC309PC	2021-07-20	CP079164.1	1075/1077(99%)	+	-	1097/1104(99%)	+	-	+	+	+	+	-	-	-	-	+
WRC03_AI1235PC	2021-07-20	CP079120.1	1056/1077(98%)	+	-	1097/1104(99%)	+	-	+	+	+	+	-	-	-	-	+	K2
WRC05_CMC387PC	2021-07-20	CP079138.1	1075/1077(99%)	+	-	1097/1104(99%)	+	-	+	+	+	+	-	-	-	-	+	K2
WRC04_AI1235MC	2021-07-20	CP079131.1	1056/1077(98%)	+	-	1097/1104(99%)	+	-	+	+	+	+	-	-	-	-	+	K2
WRC13_AI2040PC	2021-07-20	CP079179.1	1062/1077(99%)	+	-	1038/1132(92%)	+	-	+	+	+	+	-	-	-	-	+
WRC14_AI2040MC	2021-07-20	CP079186.1	1062/1077(99%)	+	-	1038/1132(92%)	+	-	+	+	+	+	-	-	-	-	+
WRC06_CMC387MC	2021-07-20	CP079145.1	1075/1077(99%)	+	-	1097/1104(99%)	+	-	+	+	+	+	-	-	-	-	+
WRC07_CMC432PC	2021-07-20	CP079150.1	1075/1077(99%)	+	-	1097/1104(99%)	+	-	+	+	+	+	-	-	-	-	+	K2
WRC11_S471PC	2021-07-20	CP079172.1	1062/1077(99%)	+	-	1038/1132(92%)	+	-	+	+	+	+	-	-	-	-	+
WRC01_S465PC	2021-07-20	CP079115.1	1062/1077(99%)	+	-	1038/1132(92%)	+	-	+	+	+	+	-	-	-	-	+
WRC19_AI1572C	2021-07-22	CP079634.1	1062/1077(99%)	+	-	1038/1132(92%)	+	-	+	+	+	+	-	-	-	-	-
WRC29_CMC309MPCH	2021-07-22	CP079673.1	1075/1077(99%)	+	-	1097/1104(99%)	+	-	+	+	+	+	-	-	-	-	+
WRC15_AI1547PC	2021-07-22	CP079606.1	1062/1077(99%)	+	-	1038/1132(92%)	+	-	+	+	+	+	-	-	-	-	+
WRC10_CMC309MC	2021-07-22	CP079599.1	1075/1077(99%)	+	-	1097/1104(99%)	+	-	+	+	+	+	-	-	-	-	+
WRC30_AI1547MPCH	2021-07-22	CP079683.1	1062/1077(99%)	+	-	1038/1132(92%)	+	-	+	+	+	+	-	-	-	-	+
WRC21_AI1646PC	2021-07-22	CP079636.1	1062/1077(99%)	+	-	1038/1132(92%)	+	-	+	+	+	+	-	-	-	-	+
WRC22_AI1646MC	2021-07-22	CP079642.1	1062/1077(99%)	+	-	1038/1132(92%)	+	-	+	+	+	+	-	-	-	-	-
WRC28_CMC387MPCH	2021-07-22	CP079668.1	1075/1077(99%)	+	-	1097/1104(99%)	+	-	+	+	+	+	-	-	-	-	+	K2
WRC27_S471MPC	2021-07-22	CP079655.1	1062/1077(99%)	+	-	1038/1132(92%)	+	-	+	+	+	+	-	-	-	-	+
WRC31_S468MPCH	2021-07-22	CP079692.1	1062/1077(99%)	+	-	1038/1132(92%)	+	-	+	+	+	+	-	-	-	-	+
WRC24_S468MC	2021-07-22	CP079645.1	1062/1077(99%)	+	-	1038/1132(92%)	+	-	+	+	+	+	-	-	-	-	-
WRC16_AI1547MC	2021-07-22	CP079617.1	1062/1077(99%)	+	-	1038/1132(92%)	+	-	+	+	+	+	-	-	-	-	+
WRC17_CMC307PC	2021-07-22	CP079624.1	1074/1077(99%)	+	-	1097/1104(99%)	+	-	+	+	+	+	-	-	-	-	+	K2
WRC18_CMC307MC	2021-07-22	CP079629.1	1074/1077(99%)	+	-	1097/1104(99%)	+	-	+	+	+	+	-	-	-	-	+	K2
JP20	2021-07-25	CP079762.1	1074/1077(99%)	+	-	1059/1111(95%)	+	-	+	+	+	+	-	-	-	-	-
KP3295	2021-07-25	CP079725.1	1073/1077(99%)	+	-	1057/1108(95%)	+	-	+	+	+	+	-	-	-	-	+
WRC02_S465MC	2021-07-25	CP079807.1	1062/1077(99%)	+	-	1038/1132(92%)	+	-	+	+	+	+	-	-	-	-	+
Klebsiella pneumoniae	2021-07-30	OU453210.1	1072/1077(99%)	+	-	1058/1111(95%)	+	-	+	+	+	+	-	-	-	-	-
KP-C76	2021-08-02	CP080297.1	1070/1077(99%)	+	-	1039/1132(92%)	+	-	+	+	+	+	+	-	-	-	-
KP-CT77	2021-08-02	CP080303.1	1070/1077(99%)	+	-	1039/1132(92%)	+	-	+	+	+	+	+	-	-	-	-
KP-426	2021-08-02	CP080309.1	1070/1077(99%)	+	-	1039/1132(92%)	+	-	+	+	+	+	+	-	-	-	-
SH12	2021-08-03	CP040833.1	1070/1077(99%)	+	-	1039/1132(92%)	+	-	+	+	+	+	+	-	-	-	-
KPC-2	2021-08-03	CP078122.1	1070/1077(99%)	+	-	1039/1132(92%)	+	-	+	+	+	+	+	-	-	+	-
K191659	2021-08-03	CP080346.1	1071/1079(99%)	+	-	1078/1119(96%)	+	-	+	+	+	+	-	-	-	-	-
K191773	2021-08-03	CP080362.1	1063/1077(99%)	+	-	1089/1104(99%)	+	-	+	+	+	+	-	-	-	+	+
K191663	2021-08-03	CP080353.1	1029/1033(99%)	+	-	1089/1104(99%)	+	-	+	+	+	+	-	-	-	-	+
ZJ27003	2021-08-05	CP067060.1	1077/1077(100%)	+	-	1098/1098(100%)	+	-	+	+	+	+	+	-	-	-	-	K1
ER17974.3	2021-08-05	CP059295.1	1071/1077(99%)	+	-	1085/1098(99%)	+	-	+	+	+	+	-	-	-	-	-	K2
RTE-E3	2021-08-27	AP025034.1	1073/1077(99%)	+	-	1057/1111(95%)	+	-	+	+	+	+	-	-	-	-	-
F726925	2021-08-29	CP081820.1	1070/1077(99%)	+	-	1039/1132(92%)	+	-	+	+	+	+	+	-	-	-	-
KP_NORM_BLD_2015_115359	2021-08-30	CP073788.1	1072/1077(99%)	+	-	1054/1111(95%)	+	-	+	+	+	+	-	-	-	-	-
KP_NORM_BLD_2012_85054	2021-08-30	CP073627.1	1072/1077(99%)	+	-	1038/1126(92%)	+	-	+	+	+	+	-	-	-	-	-
KP_NORM_BLD_2010_71621	2021-08-30	CP073791.1	1071/1077(99%)	+	-	1059/1111(95%)	+	-	+	+	+	+	-	-	-	-	-
KP_NORM_BLD_2014_96855	2021-08-30	CP073783.1	1072/1077(99%)	+	-	1038/1126(92%)	+	-	+	+	+	+	-	-	-	-	-
KP18-8	2021-08-31	CP082005.1	1075/1077(99%)	+	-	1059/1111(95%)	+	-	+	+	+	+	+	-	-	-	-
KP18-2172	2021-08-31	CP082037.1	1070/1077(99%)	+	-	1039/1132(92%)	+	-	+	+	+	+	+	-	-	-	-
KP18-238	2021-08-31	CP082014.1	1070/1077(99%)	+	-	1039/1132(92%)	+	-	+	+	+	+	+	-	-	-	-
KP19-2196	2021-08-31	CP082041.1	1070/1077(99%)	+	-	1039/1132(92%)	+	-	+	+	+	+	+	-	-	-	-
KP18-2113	2021-08-31	CP082029.1	1075/1077(99%)	+	-	1060/1111(95%)	+	-	+	+	+	+	+	-	-	-	-
KP18-2138	2021-08-31	CP082032.1	1070/1077(99%)	+	-	1039/1132(92%)	+	-	+	+	+	+	+	-	-	-	-
KP18-2050	2021-08-31	CP082019.1	1070/1077(99%)	+	-	1039/1132(92%)	+	-	+	+	+	+	+	-	-	-	-
KP18-2073	2021-08-31	CP082024.1	1070/1077(99%)	+	-	1039/1132(92%)	+	-	+	+	+	+	+	-	-	-	-
KP18-41	2021-08-31	CP082010.1	1070/1077(99%)	+	-	1039/1132(92%)	+	-	+	+	+	+	+	-	-	-	-
KP18-1	2021-08-31	CP082001.1	1070/1077(99%)	+	-	1039/1132(92%)	+	-	+	+	+	+	+	-	-	-	-
KP4823	2021-09-02	CP082791.1	1073/1077(99%)	+	-	1059/1111(95%)	+	-	+	+	+	+	-	-	-	-	-
37	2021-09-02	CP082753.1	1070/1077(99%)	+	-	1039/1132(92%)	+	-	+	+	+	+	+	-	-	-	-
36	2021-09-02	CP082759.1	1070/1077(99%)	+	-	1039/1132(92%)	+	-	+	+	+	+	+	-	-	-	-
12	2021-09-02	CP082765.1	1070/1077(99%)	+	-	1039/1132(92%)	+	-	+	+	+	+	+	-	-	-	-
Kp6	2021-09-05	CP082290.1	1072/1077(99%)	+	-	1037/1126(92%)	+	-	+	+	+	+	-	-	-	-	-
MN-03	2021-09-08	CP081897.1	1073/1077(99%)	+	-	1097/1098(99%)	+	-	+	+	+	+	-	-	-	-	-
NY-06	2021-09-08	CP081892.1	1073/1077(99%)	+	-	1079/1113(97%)	+	-	+	+	+	+	-	-	-	-	-
NC-01	2021-09-08	CP081894.1	1073/1077(99%)	+	-	1098/1098(100%)	+	-	+	+	+	+	-	-	-	-	-
CT-04	2021-09-08	CP081891.1	1073/1077(99%)	+	-	1068/1110(96%)	+	-	+	+	+	+	-	-	-	-	-
IA-044	2021-09-08	CP081889.1	1073/1077(99%)	+	-	1097/1098(99%)	+	-	+	+	+	+	-	-	-	-	-
IA-021	2021-09-08	CP081890.1	1073/1077(99%)	+	-	1059/1111(95%)	+	-	+	+	+	+	-	-	-	-	-
PA-01	2021-09-08	CP081896.1	1073/1077(99%)	+	-	1040/1126(92%)	+	-	+	+	+	+	-	-	-	-	-
SCAID PHRX2-2021 (20/245)	2021-09-08	CP082796.1	1071/1077(99%)	+	-	1098/1098(100%)	+	-	+	+	+	+	-	-	-	-	-	K2
SCAID TST1-2021 (15/226)	2021-09-08	CP082799.1	1074/1077(99%)	+	-	1097/1098(99%)	+	-	+	+	+	+	-	-	-	-	-
SCAID PHRX1-2021 (13/97)	2021-09-09	CP082805.1	1077/1077(100%)	+	-	1098/1098(100%)	+	-	+	+	+	+	-	-	-	-	-	K1
K-1L	2021-09-17	CP072460.1	1073/1077(99%)	+	-	1059/1111(95%)	+	-	+	+	+	+	-	-	-	-	-
KP294	2021-09-21	CP083445.1	1073/1077(99%)	+	-	1059/1111(95%)	+	-	+	+	+	+	-	-	+	-	-
KP1711R	2021-09-21	CP083443.1	1075/1077(99%)	+	-	1059/1111(95%)	+	-	+	+	+	+	-	-	-	-	-
KSB1_9E	2021-09-27	CP083768.1	1075/1077(99%)	+	-	1041/1100(95%)	+	-	+	+	+	+	-	-	-	-	-
INF019	2021-09-27	CP083796.1	1073/1077(99%)	+	-	1057/1111(95%)	+	-	+	+	+	+	-	-	-	-	-
KSB2_6C	2021-09-27	CP083784.1	1073/1077(99%)	+	-	1059/1111(95%)	+	-	+	+	+	+	-	-	-	-	-
INF118	2021-09-27	CP083775.1	1072/1077(99%)	+	-	1078/1113(97%)	+	-	+	+	+	+	-	-	-	-	-
b1-2L	2021-09-29	CP072456.1	1073/1077(99%)	+	-	1059/1111(95%)	+	-	+	+	+	+	-	-	-	-	-
WRC12_S471M	2021-10-02	CP084044.1	1062/1077(99%)	+	-	1037/1132(92%)	+	-	+	+	+	+	-	-	-	-	+
MRSN752019	2021-10-04	CP084397.1	1072/1084(99%)	+	-	1058/1111(95%)	+	-	+	+	+	+	-	-	-	+	-
B17602	2021-10-04	CP084168.1	1072/1077(99%)	+	-	1097/1098(99%)	+	-	+	+	+	+	-	-	-	-	-
1864	2021-10-10	CP084492.1	1070/1077(99%)	+	-	1039/1132(92%)	+	-	+	+	+	+	+	-	-	-	-
1632	2021-10-10	CP084497.1	1070/1077(99%)	+	-	1039/1132(92%)	+	-	+	+	+	+	+	-	-	-	-
C11	2021-10-13	CP084103.1	1071/1077(99%)	+	-	1041/1126(92%)	+	-	+	+	+	+	-	-	-	+	-
KP1064WHY	2021-10-18	CP084705.1	1070/1077(99%)	+	-	1039/1132(92%)	+	-	+	+	+	+	+	-	-	-	-
BJ1	2021-10-19	CP084870.1	1071/1077(99%)	+	-	1098/1098(100%)	+	-	+	+	+	+	-	-	-	-	-	K2
SB1139	2021-10-19	CP084859.1	1073/1077(99%)	+	-	1059/1111(95%)	+	-	+	+	+	+	-	-	-	-	-
SB617	2021-10-19	CP084825.1	1075/1077(99%)	+	-	1080/1113(97%)	+	-	+	+	+	+	-	-	-	-	-
SA1	2021-10-19	CP084868.1	1072/1077(99%)	+	-	1098/1098(100%)	+	-	+	+	+	+	-	-	-	-	-	K2
SB612	2021-10-19	CP084830.1	1072/1077(99%)	+	-	1038/1126(92%)	+	-	+	+	+	+	-	-	-	-	-
SB611	2021-10-19	CP084843.1	1074/1077(99%)	+	-	1096/1098(99%)	+	-	+	+	+	+	-	-	-	-	-
SB2390	2021-10-19	CP084852.1	1075/1077(99%)	+	-	1097/1098(99%)	+	-	+	+	+	+	-	-	-	-	-	K2
04A025	2021-10-19	CP084871.1	1075/1077(99%)	+	-	1060/1111(95%)	+	-	+	+	+	+	-	-	-	-	-
T69	2021-10-19	CP084823.1	1071/1077(99%)	+	-	1097/1098(99%)	+	-	+	+	+	+	-	-	-	-	-	K2
03-9138-2	2021-10-19	CP084873.1	1071/1077(99%)	+	-	1086/1098(99%)	+	-	+	+	+	+	-	-	-	-	-
SB615	2021-10-19	CP084829.1	1072/1077(99%)	+	-	1040/1126(92%)	+	-	+	+	+	+	-	-	-	-	-
SB1067	2021-10-19	CP084860.1	1073/1077(99%)	+	-	1089/1098(99%)	+	-	+	+	+	+	-	-	-	-	-
SA12	2021-10-19	CP084866.1	1077/1077(100%)	+	-	1098/1098(100%)	+	-	+	+	+	+	-	-	-	-	-	K1
SB1170	2021-10-19	CP084856.1	1072/1077(99%)	+	-	1054/1111(95%)	+	-	+	+	+	+	-	-	-	-	-
KP18-2110-2	2021-10-20	CP084986.1	1071/1077(99%)	+	-	1079/1113(97%)	+	-	+	+	+	+	+	-	-	+	-
Kp1604	2021-10-27	CP085478.1	1072/1077(99%)	+	-	1083/1098(99%)	+	-	+	+	+	+	-	-	-	-	-
59062CZ	2021-11-01	CP085729.1	1074/1077(99%)	+	-	1054/1111(95%)	+	-	+	+	+	+	+	+	-	-	-
51135CZ	2021-11-01	CP085740.1	1071/1077(99%)	+	-	1059/1111(95%)	+	-	+	+	+	+	-	+	-	-	-
8695	2021-11-03	CP085889.1	1070/1077(99%)	+	-	1039/1132(92%)	+	-	+	+	+	+	+	-	-	-	-
Kp1	2021-11-09	CP086285.1	1072/1077(99%)	+	-	1098/1098(100%)	+	-	+	+	+	+	-	-	-	-	-
SCPM-O-B-8912 (11PKP/19a)	2021-11-10	CP086664.1	1072/1077(99%)	+	-	1058/1117(95%)	+	-	+	+	+	+	+	-	-	+	+
KP_3	2021-11-21	CP086724.1	1072/1077(99%)	+	-	1041/1100(95%)	+	-	+	+	+	+	-	-	-	-	-
TH12908	2021-11-22	CP087123.1	1077/1077(100%)	+	-	1098/1098(100%)	+	-	+	+	+	+	-	-	-	-	-	K1
TH12852	2021-11-22	CP087122.1	1070/1077(99%)	+	-	1097/1098(99%)	+	-	+	+	+	+	-	-	-	-	-
DJ	2021-11-25	OV049808.1	816/821(99%) 262/262(100%)	-	+	1058/1117(95%)	+	-	+	+	+	+	-	-	-	+	+
KP53	2021-11-27	CP087669.1	901/905(99%) 172/172(100%)	-	+	1059/1111(95%)	+	-	+	+	+	+	-	-	-	+	-
YZH2487	2021-11-28	CP087706.1	1073/1077(99%)	+	-	1059/1111(95%)	+	-	+	+	+	+	+	-	-	-	-
KP-PA	2021-12-06	CP084984.1	1072/1084(99%)	+	-	1057/1111(95%)	+	-	+	+	+	+	-	-	-	-	-
1194	2021-12-08	CP089427.1	1071/1077(99%)	+	-	1059/1111(95%)	+	-	+	+	+	+	+	-	-	-	-
1613258639	2021-12-09	CP083055.1	1062/1077(99%)	+	-	1038/1132(92%)	+	-	+	+	+	+	-	-	-	-	+
0213293972	2021-12-09	CP083051.1	1073/1077(99%)	+	-	1059/1111(95%)	+	-	+	+	+	+	-	-	-	-	+
7011.62	2021-12-09	CP082985.1	1073/1077(99%)	+	-	1080/1113(97%)	+	-	+	+	+	+	-	-	-	+	-
BD-14	2021-12-09	CP082975.1	1073/1077(99%)	+	-	1080/1113(97%)	+	-	+	+	+	+	-	-	-	+	-
1230_0791_KP	2021-12-09	CP083070.1	1072/1077(99%)	+	-	1058/1111(95%)	+	-	+	+	+	+	-	-	-	-	+
6911.28	2021-12-09	CP082995.1	1071/1077(99%)	+	-	1059/1114(95%)	+	-	+	+	+	+	-	-	-	-	+
1613015451	2021-12-09	CP083066.1	1072/1077(99%)	+	-	1097/1098(99%)	+	-	+	+	+	+	-	-	-	-	+
1613163991	2021-12-09	CP083063.1	1072/1077(99%)	+	-	1042/1126(93%)	+	-	+	+	+	+	-	-	-	-	+
7008.20	2021-12-09	CP082988.1	1072/1084(99%)	+	-	1058/1111(95%)	+	-	+	+	+	+	-	-	-	+	-
5208.51	2021-12-09	CP083032.1	1073/1077(99%)	+	-	1089/1098(99%)	+	-	+	+	+	+	-	-	-	+	-
6711.43	2021-12-09	CP083007.1	1070/1078(99%)	+	-	1059/1117(95%)	+	-	+	+	+	+	+	-	-	-	-
6709.15-I	2021-12-09	CP083016.1	1071/1077(99%)	+	-	1096/1104(99%)	+	-	+	+	+	+	-	-	-	-	+
6604.68	2021-12-09	CP083026.1	1071/1077(99%)	+	-	1096/1104(99%)	+	-	+	+	+	+	-	-	-	-	+
6611.48	2021-12-09	CP083021.1	1071/1077(99%)	+	-	1096/1104(99%)	+	-	+	+	+	+	-	-	-	-	+
400195-2-18	2021-12-09	CP083043.1	1075/1079(99%)	+	-	1097/1104(99%)	+	-	+	+	+	+	-	-	-	-	+	K2
400195-1-18	2021-12-09	CP083047.1	1075/1079(99%)	+	-	1097/1104(99%)	+	-	+	+	+	+	-	-	-	-	+	K2
6712.08	2021-12-09	CP083000.1	1072/1077(99%)	+	-	1097/1125(98%)	+	-	+	+	+	+	+	-	-	-	-
BD-41	2021-12-09	CP082967.1	1072/1077(99%)	+	-	1096/1104(99%)	+	-	+	+	+	+	-	-	-	-	+
6710.71	2021-12-09	CP083011.1	1072/1077(99%)	+	-	1097/1104(99%)	+	-	+	+	+	+	-	-	-	-	+
BD-13	2021-12-09	CP082978.1	1072/1077(99%)	+	-	1097/1104(99%)	+	-	+	+	+	+	-	-	-	-	+
0113481141	2021-12-09	CP083075.1	1072/1077(99%)	+	-	1059/1111(95%)	+	-	+	+	+	+	-	-	-	-	+
4906.28	2021-12-09	CP083036.1	1073/1077(99%)	+	-	1097/1098(99%)	+	-	+	+	+	+	-	-	-	-	+
53322	2021-12-12	CP088988.1	1071/1077(99%)	+	-	1085/1098(99%)	+	-	+	+	+	+	-	-	-	-	-	K2
53374	2021-12-12	CP089014.1	1070/1077(99%)	+	-	1058/1111(95%)	+	-	+	+	+	+	-	-	-	-	+
56661	2021-12-12	CP089001.1	1072/1079(99%)	+	-	1058/1111(95%)	+	-	+	+	+	+	-	-	-	-	+
53334	2021-12-12	CP088985.1	1076/1077(99%)	+	-	1093/1098(99%)	+	-	+	+	+	+	-	-	-	-	-
56575	2021-12-12	CP089012.1	1072/1077(99%)	+	-	1083/1098(99%)	+	-	+	+	+	+	-	-	-	-	-	K2
49088	2021-12-12	CP088997.1	1070/1077(99%)	+	-	1039/1132(92%)	+	-	+	+	+	+	+	-	-	-	-
49210	2021-12-12	CP089024.1	1077/1077(100%)	+	-	1098/1098(100%)	+	-	+	+	+	+	-	-	-	-	+	K1
50700	2021-12-12	CP088991.1	1070/1077(99%)	+	-	1039/1132(92%)	+	-	+	+	+	+	+	-	-	-	-
53357	2021-12-12	CP088982.1	1077/1077(100%)	+	-	1098/1098(100%)	+	-	+	+	+	+	-	-	-	-	-	K1
53370	2021-12-12	CP089021.1	1077/1077(100%)	+	-	1098/1098(100%)	+	-	+	+	+	+	-	-	-	-	-	K1
EH13	2021-12-13	CP089097.1	1077/1077(100%)	+	-	1040/1126(92%)	+	-	+	+	+	+	-	-	-	-	-
KpWEA4-2	2021-12-18	AP024579.1	1072/1077(99%)	+	-	1076/1098(98%)	+	-	+	+	+	+	-	-	-	-	-
KpWEA3	2021-12-18	AP024572.1	1072/1077(99%)	+	-	1086/1098(99%)	+	-	+	+	+	+	-	-	-	-	-
KpWEA2	2021-12-18	AP024570.1	1072/1077(99%)	+	-	1086/1098(99%)	+	-	+	+	+	+	-	-	-	-	-
KpWEA4-1	2021-12-18	AP024576.1	1072/1077(99%)	+	-	958/970(99%) 137/137(100%)	+	+	+	+	+	+	-	-	-	-	-
KPN342	2021-12-19	CP089383.1	1073/1077(99%)	+	-	1096/1098(99%)	+	-	+	+	+	+	-	-	-	-	-
KP29499	2021-12-21	CP089598.1	1077/1077(100%)	+	-	1097/1098(99%)	+	-	+	+	+	+	-	-	-	-	-	K1
OCU_hvKP1	2021-12-24	AP025246.1	1077/1077(100%)	+	-	1098/1098(100%)	+	-	+	+	+	+	-	-	-	-	-	K1
LZKP00001	2022-01-08	CP089986.1	1073/1077(99%)	+	-	1097/1098(99%)	+	-	+	+	+	+	-	-	-	+	-
LZKP00003	2022-01-08	CP089989.1	1072/1077(99%)	+	-	1042/1100(95%)	+	-	+	+	+	+	-	-	-	+	-
KP46	2022-01-10	CP090126.1	1074/1077(99%)	+	-	1059/1111(95%)	+	-	+	+	+	+	+	-	-	+	-
C1398 mutant C1	2022-01-10	CP080584.1	1070/1077(99%)	+	-	1039/1132(92%)	+	-	+	+	+	+	-	-	-	-	-
KPNSF-2	2022-01-10	CP090242.1	1077/1077(100%)	+	-	1098/1098(100%)	+	-	+	+	+	+	-	-	-	-	-	K1
JNKPN26	2022-01-10	CP090203.1	1070/1077(99%)	+	-	1039/1132(92%)	+	-	+	+	+	+	+	-	-	+	-
F4	2022-01-11	CP090397.1	1075/1077(99%)	+	-	1060/1114(95%)	+	-	+	+	+	+	-	-	-	-	-
F94	2022-01-11	CP090398.1	1070/1077(99%)	+	-	1039/1132(92%)	+	-	+	+	+	+	-	-	-	-	-
YZH22127	2022-01-11	CP090389.1	1073/1077(99%)	+	-	1059/1111(95%)	+	-	+	+	+	+	+	-	-	-	-
YZH2429	2022-01-11	CP090393.1	1073/1077(99%)	+	-	1059/1111(95%)	+	-	+	+	+	+	+	-	-	-	-
DY1928	2022-01-12	CP090429.1	1074/1077(99%)	+	-	1097/1098(99%)	+	-	+	+	+	+	-	-	-	+	-	K2
kp7450	2022-01-12	CP090468.1	1073/1077(99%)	+	-	1060/1111(95%)	+	-	+	+	+	+	-	-	-	-	+
KPN857	2022-01-12	CP090432.1	1070/1077(99%)	+	-	1039/1132(92%)	+	-	+	+	+	+	+	-	-	-	-
kp5152	2022-01-12	CP090462.1	1070/1077(99%)	+	-	1039/1132(92%)	+	-	+	+	+	+	+	-	-	-	-
MIN-109	2022-01-13	CP086128.1	1075/1077(99%)	+	-	1044/1100(95%)	+	-	+	+	+	+	-	-	-	-	-
CP19	2022-01-14	CP073351.1	1070/1077(99%)	+	-	1032/1125(92%)	+	-	+	+	+	+	+	-	-	-	-
KpBO_TO1	2022-01-16	CP090629.1	1071/1078(99%)	+	-	1059/1117(95%)	+	-	+	+	+	+	+	-	-	-	-
KpBO_TO3	2022-01-16	CP090626.1	1071/1078(99%)	+	-	1059/1117(95%)	+	-	+	+	+	+	+	-	-	-	-
KpBO_TO5	2022-01-16	CP090623.1	1071/1078(99%)	+	-	1058/1117(95%)	+	-	+	+	+	+	+	-	-	-	-
KP19-3138	2022-01-16	CP090622.1	1071/1079(99%)	+	-	1078/1113(97%)	+	-	+	+	+	+	-	-	-	-	-
200	2022-01-18	CP055293.1	1073/1077(99%)	+	-	1059/1111(95%)	+	-	+	+	+	+	-	-	-	-	-
KP-Zhen	2022-01-18	CP053862.1	1077/1077(100%)	+	-	1097/1098(99%)	+	-	+	+	+	+	-	-	-	-	-	K1
ONE259	2022-01-18	CP090931.1	1071/1077(99%)	+	-	1059/1111(95%)	+	-	+	+	+	+	+	-	-	-	-
KPN142	2022-01-18	CP053875.1	1070/1077(99%)	+	-	1039/1132(92%)	+	-	+	+	+	+	-	-	-	-	-
KP697	2022-01-18	CP066151.1	1070/1077(99%)	+	-	1039/1132(92%)	+	-	+	+	+	+	+	-	-	-	-
KP29105	2022-01-20	CP091061.1	1077/1077(100%)	+	-	1098/1098(100%)	+	-	+	+	+	+	-	-	-	-	-	K1
KP30086	2022-01-20	CP091058.1	1077/1077(100%)	+	-	1097/1098(99%)	+	-	+	+	+	+	-	-	-	-	-	K1
WSCRKP	2022-01-24	CP091068.1	1070/1077(99%)	+	-	1039/1132(92%)	+	-	+	+	+	+	+	-	-	-	-
M164-1	2022-01-31	CP063992.1	1072/1077(99%)	+	-	1058/1111(95%)	+	-	+	+	+	+	-	-	-	-	-
S161-2	2022-01-31	CP058544.1	1073/1078(99%)	+	-	1061/1111(95%)	+	-	+	+	+	+	-	-	-	-	-
S165-1	2022-01-31	CP058548.1	1073/1077(99%)	+	-	1038/1126(92%)	+	-	+	+	+	+	-	-	-	-	-
M169-3	2022-01-31	CP063878.1	1063/1077(99%)	+	-	1097/1098(99%)	+	-	+	+	+	+	-	-	-	-	-
Kp11-81	2022-02-01	CP082154.1	1070/1077(99%)	+	-	1060/1111(95%)	+	-	+	+	+	+	-	-	-	-	+
Nord5-1_R48	2022-02-03	CP091594.1	1071/1077(99%)	+	-	1058/1111(95%)	+	-	+	+	+	+	-	+	-	-	-
Nord9_R85	2022-02-03	CP091582.1	1070/1077(99%)	+	-	1027/1079(95%) 41/41(100%)	+	+	+	+	+	+	+	-	-	-	-
Nord77_R886	2022-02-03	CP091601.1	1075/1077(99%)	+	-	1097/1104(99%)	+	-	+	+	+	+	-	-	-	+	+	K2
MV-v4-SK2-O	2022-02-04	CP085863.1	1071/1077(99%)	+	-	1059/1111(95%)	+	-	+	+	+	+	-	-	-	-	+
MV-u1-SK2-O	2022-02-04	CP085866.1	1073/1077(99%)	+	-	1097/1098(99%)	+	-	+	+	+	+	-	-	-	-	+
TAKPN-1	2022-02-05	CP091650.1	1073/1077(99%)	+	-	1041/1100(95%)	+	-	+	+	+	+	-	-	-	-	-
NB05	2022-02-08	CP091846.1	1071/1077(99%)	+	-	1059/1111(95%)	+	-	+	+	+	+	+	-	-	+	-
NB04	2022-02-13	CP091992.1	1071/1077(99%)	+	-	1059/1111(95%)	+	-	+	+	+	+	-	-	-	+	-
JNQH373	2022-02-13	CP091978.1	1077/1077(100%)	+	-	1098/1098(100%)	+	-	+	+	+	+	-	-	-	+	-	K1
STIN_88	2022-02-22	CP054990.1	1073/1078(99%)	+	-	1040/1126(92%)	+	-	+	+	+	+	-	-	-	-	-
STEFF_9	2022-02-22	CP055162.1	1075/1077(99%)	+	-	1060/1111(95%)	+	-	+	+	+	+	-	-	-	-	-
SWHE3	2022-02-22	CP055061.1	1072/1077(99%)	+	-	1060/1111(95%)	+	-	+	+	+	+	-	-	-	-	-
STEFF_19	2022-02-22	CP055174.1	1073/1077(99%)	+	-	1097/1098(99%)	+	-	+	+	+	+	-	-	-	-	-
SWHIN_114	2022-02-22	CP055087.1	1071/1077(99%)	+	-	1059/1111(95%)	+	-	+	+	+	+	-	-	-	-	-
SWHE1	2022-02-22	CP055066.1	1072/1077(99%)	+	-	1054/1111(95%)	+	-	+	+	+	+	-	-	-	-	-
STIN_79	2022-02-22	CP055003.1	1073/1077(99%)	+	-	1041/1100(95%)	+	-	+	+	+	+	-	-	-	-	-
STEFF_14	2022-02-22	CP055186.1	1075/1077(99%)	+	-	1059/1111(95%)	+	-	+	+	+	+	-	-	-	-	-
SWHE4	2022-02-22	CP055057.1	1073/1077(99%)	+	-	1061/1111(95%)	+	-	+	+	+	+	-	-	-	-	-
STEFF_2	2022-02-22	CP055210.1	1075/1077(99%)	+	-	1060/1111(95%)	+	-	+	+	+	+	-	-	-	-	-
STIN_90	2022-02-22	CP054984.1	1072/1077(99%)	+	-	1053/1111(95%)	+	-	+	+	+	+	-	-	-	-	-
KPN20	2022-02-22	CP092336.1	1073/1077(99%)	+	-	1060/1111(95%)	+	-	+	+	+	+	-	-	-	-	+
STIN_77	2022-02-22	CP055005.1	1071/1077(99%)	+	-	1059/1111(95%)	+	-	+	+	+	+	-	-	-	-	-
SWHIN_100	2022-02-22	CP055119.1	1077/1077(100%)	+	-	1039/1126(92%)	+	-	+	+	+	+	-	-	-	-	-
STIN_84	2022-02-22	CP054997.1	1071/1077(99%)	+	-	1059/1111(95%)	+	-	+	+	+	+	-	-	-	-	-
SWHIN_106	2022-02-22	CP055106.1	1077/1077(100%)	+	-	1059/1111(95%)	+	-	+	+	+	+	-	-	-	-	-
STIN_94	2022-02-22	CP054967.1	1072/1077(99%)	+	-	1059/1111(95%)	+	-	+	+	+	+	-	-	-	-	-
SWHEFF_62	2022-02-22	CP055033.1	1073/1077(99%)	+	-	1089/1098(99%)	+	-	+	+	+	+	-	-	-	-	-
SWHIN_108	2022-02-22	CP055096.1	1073/1077(99%)	+	-	1059/1111(95%)	+	-	+	+	+	+	-	-	-	-	-
STIN_93	2022-02-22	CP054972.1	1077/1077(100%)	+	-	1098/1098(100%)	+	-	+	+	+	+	-	-	-	-	-
P34	2022-02-23	CP076526.1	1074/1077(99%)	+	-	1096/1098(99%)	+	-	+	+	+	+	-	-	-	-	-
KP-135LU	2022-02-23	CP070890.1	1072/1084(99%)	+	-	1058/1111(95%)	+	-	+	+	+	+	-	-	-	+	-
KP-1Pi	2022-02-23	CP071027.1	1072/1084(99%)	+	-	1058/1111(95%)	+	-	+	+	+	+	-	-	-	+	-
NB5	2022-03-03	CP092656.1	1071/1077(99%)	+	-	1059/1111(95%)	+	-	+	+	+	+	+	-	-	+	-
KP7728	2022-03-03	CP092648.1	1073/1077(99%)	+	-	1050/1126(93%)	+	-	+	+	+	+	-	-	-	+	-
STLIN_7	2022-03-07	CP070328.1	1072/1078(99%)	+	-	1061/1112(95%)	+	-	+	+	+	+	-	-	-	-	-
STLIN_14	2022-03-07	CP058765.1	1074/1085(99%)	+	-	1058/1112(95%)	+	-	+	+	+	+	-	-	-	-	-
STLEFF_44	2022-03-07	CP058869.1	1071/1077(99%)	+	-	1078/1113(97%)	+	-	+	+	+	+	-	-	-	-	-
STLEFF_42	2022-03-07	CP058866.1	1075/1077(99%)	+	-	1060/1111(95%)	+	-	+	+	+	+	-	-	-	-	-
STLIN_19	2022-03-07	CP058752.1	1073/1077(99%)	+	-	1060/1111(95%)	+	-	+	+	+	+	-	-	-	-	-
STLIN_10	2022-03-07	CP058743.1	1073/1077(99%)	+	-	1061/1111(95%)	+	-	+	+	+	+	-	-	-	-	-
bat15	2022-03-07	CP092765.1	1071/1078(99%)	+	-	1059/1117(95%)	+	-	+	+	+	+	+	-	-	-	-
bat17	2022-03-07	CP092753.1	1071/1078(99%)	+	-	1059/1117(95%)	+	-	+	+	+	+	+	-	-	-	-
bat16	2022-03-07	CP092759.1	1071/1078(99%)	+	-	1059/1117(95%)	+	-	+	+	+	+	+	-	-	-	-
STLIN_3	2022-03-07	CP058758.1	1073/1077(99%)	+	-	1040/1126(92%)	+	-	+	+	+	+	-	-	-	-	-
STLE2	2022-03-07	CP058857.1	1071/1077(99%)	+	-	1059/1111(95%)	+	-	+	+	+	+	-	-	-	-	-
XH1507	2022-03-09	CP092793.1	1070/1077(99%)	+	-	1039/1132(92%)	+	-	+	+	+	+	+	-	-	-	-
XH1508	2022-03-09	CP092786.1	1070/1077(99%)	+	-	1039/1132(92%)	+	-	+	+	+	+	+	-	-	-	-
F11	2022-03-10	CP092901.1	1071/1077(99%)	+	-	1058/1111(95%)	+	-	+	+	+	+	-	-	-	-	+
46	2022-03-14	CP088120.1	1071/1077(99%)	+	-	1059/1111(95%)	+	-	+	+	+	+	-	-	-	-	-
57	2022-03-14	CP088126.1	1071/1077(99%)	+	-	1059/1111(95%)	+	-	+	+	+	+	-	-	-	-	-
FO15	2022-03-14	CP073002.1	1070/1077(99%)	+	-	1039/1132(92%)	+	-	+	+	+	+	+	-	-	-	-
T877	2022-03-15	CP084241.1	1073/1077(99%)	+	-	1097/1098(99%)	+	-	+	+	+	+	-	-	-	-	+
CY814036	2022-03-15	CP093151.1	1074/1077(99%)	+	-	1097/1098(99%)	+	-	+	+	+	+	+	-	-	-	-	K2
AHSWKP25	2022-03-16	CP091048.1	1071/1077(99%)	+	-	1086/1098(99%)	+	-	+	+	+	+	+	-	-	+	-
T698-1	2022-03-16	CP079781.1	1070/1077(99%)	+	-	1059/1111(95%)	+	-	+	+	+	+	-	-	-	-	-
Bio4	2022-03-27	CP093850.1	1071/1077(99%)	+	-	1038/1132(92%)	+	-	+	+	+	+	+	-	-	-	-
Bio13	2022-03-27	CP093851.1	1071/1077(99%)	+	-	1038/1132(92%)	+	-	+	+	+	+	+	-	-	-	-
Bio73	2022-03-27	CP093852.1	1075/1077(99%)	+	-	1097/1104(99%)	+	-	+	+	+	+	-	-	-	-	+
Bio45	2022-03-27	CP093854.1	1075/1077(99%)	+	-	1097/1104(99%)	+	-	+	+	+	+	-	-	-	-	+
Bio30	2022-03-27	CP093856.1	1072/1077(99%)	+	-	1056/1111(95%)	+	-	+	+	+	+	-	-	-	+	-
SP4663	2022-03-28	CP069365.1	1077/1077(100%)	+	-	1098/1098(100%)	+	-	+	+	+	+	-	-	-	-	-	K1
SP968	2022-03-28	CP069203.1	816/821(99%) 262/262(100%)	-	+	1057/1111(95%)	+	-	+	+	+	+	-	-	-	-	+
Bio3	2022-03-29	CP094227.1	1075/1077(99%)	+	-	1097/1104(99%)	+	-	+	+	+	+	-	-	-	-	+
K41	2022-03-29	CP094237.1	1073/1077(99%)	+	-	1038/1126(92%)	+	-	+	+	+	+	-	-	-	-	-
AE-2247421-T0	2022-03-30	CP086447.1	1097/1104(99%)	+	-	1072/1077(99%)	+	-	+	+	+	+	-	-	-	+	+
MCL-2017-2-T20-MAC	2022-03-30	CP086458.1	1072/1077(99%)	+	-	1038/1126(92%)	+	-	+	+	+	+	-	-	-	-	-
MCL-2017-2-T5-MAC	2022-03-30	CP086464.1	1072/1077(99%)	+	-	1038/1126(92%)	+	-	+	+	+	+	-	-	-	-	-
MCL-2017-2-T20-ESBL	2022-03-30	CP086455.1	1072/1077(99%)	+	-	1038/1126(92%)	+	-	+	+	+	+	-	-	-	-	-
MCL-2017-2-T5-ESBL	2022-03-30	CP086461.1	1072/1077(99%)	+	-	1038/1126(92%)	+	-	+	+	+	+	-	-	-	-	-
MCL-2017-2-T0	2022-03-30	CP086467.1	1072/1077(99%)	+	-	1038/1126(92%)	+	-	+	+	+	+	-	-	-	-	-
AE-2247421-T20-ESBL	2022-03-30	CP086416.1	1072/1077(99%)	+	-	1097/1104(99%)	+	-	+	+	+	+	-	-	-	-	-
AE-2247421-T5-ESBL	2022-03-30	CP086431.1	1072/1077(99%)	+	-	1097/1104(99%)	+	-	+	+	+	+	-	-	-	-	+
AE-2247421-T20-MAC	2022-03-30	CP086423.1	1072/1077(99%)	+	-	1097/1104(99%)	+	-	+	+	+	+	-	-	-	-	+
AE-2247421-T5-MAC	2022-03-30	CP086439.1	1072/1077(99%)	+	-	1097/1104(99%)	+	-	+	+	+	+	-	-	-	-	+
LXR-1	2022-04-03	CP094479.1	1073/1077(99%)	+	-	1079/1113(97%)	+	-	+	+	+	+	-	-	-	-	-
KP4831	2022-04-03	CP094451.1	1070/1077(99%)	+	-	1039/1126(92%)	+	-	+	+	+	+	+	-	-	-	-
SCPM-O-B-8919 (12PKP/19c)	2022-04-05	CP094991.1	1072/1077(99%)	+	-	1058/1117(95%)	+	-	+	+	+	+	+	-	-	+	+
KP16	2022-04-06	CP087146.1	1070/1077(99%)	+	-	1039/1132(92%)	+	-	+	+	+	+	+	-	-	-	-
KP14	2022-04-06	CP087151.1	1070/1077(99%)	+	-	1039/1132(92%)	+	-	+	+	+	+	+	-	-	-	-
KP15	2022-04-06	CP087142.1	1070/1077(99%)	+	-	1039/1132(92%)	+	-	+	+	+	+	+	-	-	-	-
FK1979	2022-04-10	CP094940.1	1072/1077(99%)	+	-	1098/1098(100%)	+	-	+	+	+	+	-	-	-	-	-	K2
HS20R14	2022-04-11	CP064768.1	1075/1079(99%)	+	-	1060/1117(95%)	+	-	+	+	+	+	+	-	-	-	-
PartO-Kpneumoniae-RM8376	2022-04-11	CP064368.1	1074/1077(99%)	+	-	1039/1126(92%)	+	-	+	+	+	+	-	-	-	-	-
ATCC BAA 2146	2022-04-11	CP087272.1	1070/1077(99%)	+	-	1058/1111(95%)	+	-	+	+	+	+	-	-	-	+	-
KP1601	2022-04-12	CP095121.1	1071/1079(99%)	+	-	1078/1113(97%)	+	-	+	+	+	+	-	-	-	-	-
Iso00100	2022-04-13	CP095145.1	1073/1077(99%)	+	-	1061/1111(95%)	+	-	+	+	+	+	-	-	-	-	-
Iso00199	2022-04-13	CP095140.1	1072/1077(99%)	+	-	1041/1100(95%)	+	-	+	+	+	+	-	-	-	-	-
Iso00073	2022-04-13	CP095150.1	1072/1077(99%)	+	-	1097/1098(99%)	+	-	+	+	+	+	-	-	-	-	-
Iso00267	2022-04-13	CP095132.1	1074/1077(99%)	+	-	1040/1126(92%)	+	-	+	+	+	+	-	-	-	-	-
21080937	2022-04-14	CP095253.1	1070/1077(99%)	+	-	1039/1132(92%)	+	-	+	+	+	+	+	-	-	-	-
21080237	2022-04-14	CP095240.1	1070/1077(99%)	+	-	1039/1132(92%)	+	-	+	+	+	+	+	-	-	-	-
21080534	2022-04-14	CP095247.1	1070/1077(99%)	+	-	1039/1132(92%)	+	-	+	+	+	+	+	-	-	-	-
21072329	2022-04-14	CP095234.1	1070/1077(99%)	+	-	1039/1132(92%)	+	-	+	+	+	+	+	-	-	-	-
21091025	2022-04-14	CP095264.1	1070/1077(99%)	+	-	1039/1132(92%)	+	-	+	+	+	+	+	-	-	-	-
AZS099	2022-04-18	CP086761.1	1073/1077(99%)	+	-	1057/1111(95%)	+	-	+	+	+	+	-	-	+	+	-
DD02162	2022-04-20	CP087618.1	1075/1077(99%)	+	-	1097/1098(99%)	+	-	+	+	+	+	+	-	-	-	-
DD02172	2022-04-20	CP087611.1	780/781(99%) 304/305(99%)	-	+	1060/1111(95%)	+	-	+	+	+	+	+	-	-	-	-
DD02341	2022-04-20	CP087629.1	1070/1077(99%)	+	-	1039/1132(92%)	+	-	+	+	+	+	+	-	-	-	-
DD01845	2022-04-20	CP087663.1	1070/1077(99%)	+	-	1039/1132(92%)	+	-	+	+	+	+	+	-	-	-	-
DD01653	2022-04-20	CP087651.1	1070/1077(99%)	+	-	1039/1132(92%)	+	-	+	+	+	+	+	-	-	-	-
DD02391	2022-04-20	CP087639.1	1070/1077(99%)	+	-	1039/1132(92%)	+	-	+	+	+	+	+	-	-	-	-
DD02280	2022-04-20	CP087623.1	1070/1077(99%)	+	-	1039/1132(92%)	+	-	+	+	+	+	+	-	-	-	-
DD01754	2022-04-20	CP087645.1	1070/1077(99%)	+	-	1039/1132(92%)	+	-	+	+	+	+	+	-	-	-	-
DD02297	2022-04-20	CP087634.1	1070/1077(99%)	+	-	1039/1132(92%)	+	-	+	+	+	+	+	-	-	-	-
DD01304	2022-04-20	CP087606.1	1070/1077(99%)	+	-	1039/1132(92%)	+	-	+	+	+	+	+	-	-	-	-
DD01635	2022-04-20	CP087657.1	1070/1077(99%)	+	-	1039/1132(92%)	+	-	+	+	+	+	+	-	-	-	-
KP5362	2022-04-24	CP095762.1	1073/1077(99%)	+	-	1059/1111(95%)	+	-	+	+	+	+	-	-	-	+	-
bo714	2022-04-24	CP095776.1	1071/1078(99%)	+	-	1059/1117(95%)	+	-	+	+	+	+	+	-	-	-	+
ZY393	2022-04-26	CP076671.1	1070/1077(99%)	+	-	1039/1132(92%)	+	-	+	+	+	+	+	-	-	-	-
CNR146C9	2022-04-30	OV408202.1	1071/1077(99%)	+	-	1038/1126(92%)	+	-	+	+	+	+	+	-	-	-	-
KP19-2796	2022-05-02	CP096260.1	1075/1077(99%)	+	-	1060/1111(95%)	+	-	+	+	+	+	-	-	-	-	-
Bio19	2022-05-07	CP096810.1	1072/1077(99%)	+	-	1096/1098(99%)	+	-	+	+	+	+	-	-	-	-	-
hvK2115	2022-05-12	CP091326.1	1071/1077(99%)	+	-	1086/1098(99%)	+	-	+	+	+	+	-	-	-	-	-	K2
CRK3022	2022-05-12	CP091330.1	1075/1079(99%)	+	-	1060/1117(95%)	+	-	+	+	+	+	+	-	-	-	-
1	2022-05-16	CP097237.1	1074/1077(99%)	+	-	1097/1104(99%)	+	-	+	+	+	+	-	-	-	+	+
5	2022-05-16	CP097228.1	1074/1077(99%)	+	-	1097/1104(99%)	+	-	+	+	+	+	-	-	-	+	-
11	2022-05-16	CP097223.1	1074/1077(99%)	+	-	1097/1104(99%)	+	-	+	+	+	+	-	-	-	+	-
4	2022-05-16	CP097232.1	1074/1077(99%)	+	-	1097/1104(99%)	+	-	+	+	+	+	-	-	-	+	-	K2
12	2022-05-16	CP097220.1	1074/1077(99%)	+	-	1097/1104(99%)	+	-	+	+	+	+	-	-	-	-	-	K2
AR8416	2022-05-16	CP081816.1	1073/1077(99%)	+	-	1041/1126(92%)	+	-	+	+	+	+	-	-	-	+	-	K1
NTU107224	2022-05-17	CP097248.1	1072/1077(99%)	+	-	1080/1113(97%)	+	-	+	+	+	+	-	+	+	-	-
147	2022-05-20	OW970486.1	816/821(99%) 262/262(100%)	-	+	1058/1111(95%)	+	-	+	+	+	+	-	-	-	+	-
147	2022-05-20	OW970492.1	816/821(99%) 262/262(100%)	-	+	1058/1117(95%)	+	-	+	+	+	+	-	-	-	-	+
147	2022-05-20	OW970413.1	816/821(99%) 262/262(100%)	-	+	1058/1117(95%)	+	-	+	+	+	+	-	-	-	-	+
147	2022-05-20	OW970452.1	816/821(99%) 262/262(100%)	-	+	1058/1117(95%)	+	-	+	+	+	+	-	-	-	-	+
147	2022-05-20	OW970514.1	816/821(99%) 262/262(100%)	-	+	1058/1117(95%)	+	-	+	+	+	+	-	-	-	-	+
147	2022-05-20	OW970422.1	816/821(99%) 262/262(100%)	-	+	1058/1117(95%)	+	-	+	+	+	+	-	-	-	-	+
147	2022-05-20	OW970478.1	816/821(99%) 262/262(100%)	-	+	1058/1117(95%)	+	-	+	+	+	+	-	-	-	-	+
147	2022-05-20	OW970530.1	816/821(99%) 262/262(100%)	-	+	1058/1117(95%)	+	-	+	+	+	+	-	-	-	-	+
147	2022-05-20	OW970540.1	816/821(99%) 262/262(100%)	-	+	1058/1117(95%)	+	-	+	+	+	+	-	-	-	-	+
147	2022-05-20	OW970357.1	816/821(99%) 262/262(100%)	-	+	1058/1117(95%)	+	-	+	+	+	+	-	-	-	-	+
147	2022-05-20	OW970553.1	816/821(99%) 262/262(100%)	-	+	1058/1117(95%)	+	-	+	+	+	+	-	-	-	-	+
147	2022-05-20	OW970436.1	816/821(99%) 262/262(100%)	-	+	1057/1117(95%)	+	-	+	+	+	+	-	-	-	-	+
147	2022-05-20	OW970365.1	816/821(99%) 262/262(100%)	-	+	1058/1117(95%)	+	-	+	+	+	+	-	-	-	-	+
147	2022-05-20	OW970560.1	816/821(99%) 262/262(100%)	-	+	1057/1117(95%)	+	-	+	+	+	+	-	-	-	-	+
101	2022-05-20	OW970444.1	1072/1077(99%)	+	-	1097/1098(99%)	+	-	+	+	+	+	-	-	-	+	-
101	2022-05-20	OW970374.1	1072/1077(99%)	+	-	1097/1098(99%)	+	-	+	+	+	+	-	-	-	+	-
BA30371	2022-05-23	CP067372.1	1072/1077(99%)	+	-	1041/1100(95%)	+	-	+	+	+	+	-	-	-	-	-
B9122	2022-05-23	CP067370.1	1072/1077(99%)	+	-	1038/1126(92%)	+	-	+	+	+	+	-	-	-	-	-
U-0608239	2022-05-23	CP066143.1	1073/1077(99%)	+	-	1089/1098(99%)	+	-	+	+	+	+	-	-	-	-	-
K229	2022-05-24	CP097419.1	1070/1077(99%)	+	-	1060/1111(95%)	+	-	+	+	+	+	-	-	-	-	+
K163	2022-05-24	CP097415.1	1072/1077(99%)	+	-	1038/1126(92%)	+	-	+	+	+	+	-	-	-	-	+
K165-2	2022-05-24	CP097411.1	1072/1077(99%)	+	-	1038/1126(92%)	+	-	+	+	+	+	-	-	-	-	+
K153	2022-05-24	CP097423.1	1070/1077(99%)	+	-	1060/1111(95%)	+	-	+	+	+	+	-	-	-	-	+
IR12099_1	2022-05-29	CP097658.1	1070/1077(99%)	+	-	1039/1132(92%)	+	-	+	+	+	+	+	-	-	-	-
IR12183_1	2022-05-29	CP097697.1	1070/1077(99%)	+	-	1039/1132(92%)	+	-	+	+	+	+	+	-	-	-	-
IR1230_1	2022-05-29	CP097663.1	1070/1077(99%)	+	-	1039/1132(92%)	+	-	+	+	+	+	+	-	-	-	-
NK01067	2022-05-29	CP097651.1	1077/1077(100%)	+	-	1098/1098(100%)	+	-	+	+	+	+	-	-	-	+	-	K1
IR12197_1	2022-05-29	CP097703.1	1070/1077(99%)	+	-	1039/1132(92%)	+	-	-	+	+	+	+	-	-	-	-
IR12024_1	2022-05-29	CP097675.1	1070/1077(99%)	+	-	1039/1132(92%)	+	-	+	+	+	+	+	-	-	-	-
IR1272_1	2022-05-29	CP097654.1	1070/1077(99%)	+	-	1039/1132(92%)	+	-	+	+	+	+	+	-	-	-	-
IR12061_1	2022-05-29	CP097679.1	1070/1077(99%)	+	-	1039/1132(92%)	+	-	+	+	+	+	+	-	-	-	-
IR5077_1	2022-05-29	CP097670.1	1070/1077(99%)	+	-	1039/1132(92%)	+	-	+	+	+	+	+	-	-	-	-
IR12182_1	2022-05-29	CP097694.1	1070/1077(99%)	+	-	1039/1132(92%)	+	-	+	+	+	+	+	-	-	-	-
IR12079_1	2022-05-29	CP097688.1	1070/1077(99%)	+	-	1039/1132(92%)	+	-	+	+	+	+	+	-	-	-	-
140253	2022-05-29	CP097626.1	1070/1077(99%)	+	-	1039/1132(92%)	+	-	+	+	+	+	+	-	-	-	-
IR12073_1	2022-05-29	CP097683.1	1070/1077(99%)	+	-	1039/1132(92%)	+	-	+	+	+	+	+	-	-	-	-
IR12243_1	2022-05-29	CP097660.1	1070/1077(99%)	+	-	1039/1132(92%)	+	-	+	+	+	+	+	-	-	-	-
IR12094_1	2022-05-29	CP097692.1	1070/1077(99%)	+	-	1039/1132(92%)	+	-	+	+	+	+	+	-	-	-	-
MEI004	2022-05-31	CP071261.1	1075/1077(99%)	+	-	1080/1113(97%)	+	-	+	+	+	+	-	-	-	-	+
MEI006	2022-05-31	CP071252.1	1072/1077(99%)	+	-	1054/1111(95%)	+	-	+	+	+	+	-	-	-	-	+
S01	2022-05-31	CP048389.1	1075/1077(99%)	+	-	1060/1111(95%)	+	-	+	+	+	+	-	-	-	+	-
GD21SC417	2022-06-06	CP089509.1	1073/1077(99%)	+	-	1059/1111(95%)	+	-	+	+	+	+	-	-	-	-	-
KP2648	2022-06-06	CP072555.1	1070/1077(99%)	+	-	1039/1132(92%)	+	-	+	+	+	+	+	-	-	-	-
Z0117KP0018	2022-06-07	CP098151.1	1073/1077(99%)	+	-	1050/1126(93%)	+	-	+	+	+	+	-	-	-	-	-
Z0117KP0017	2022-06-07	CP098154.1	1073/1077(99%)	+	-	1050/1126(93%)	+	-	+	+	+	+	-	-	-	-	-
Z0117KP0027	2022-06-07	CP098136.1	1072/1077(99%)	+	-	1058/1111(95%)	+	-	+	+	+	+	-	-	-	-	-
Z0117KP0025	2022-06-07	CP098141.1	1072/1077(99%)	+	-	1058/1111(95%)	+	-	+	+	+	+	-	-	-	-	-
Z0117KP0042	2022-06-07	CP098123.1	1072/1077(99%)	+	-	1058/1111(95%)	+	-	+	+	+	+	-	-	-	-	-
Z0117KP0033	2022-06-07	CP098128.1	1072/1077(99%)	+	-	1057/1111(95%)	+	-	+	+	+	+	-	-	-	-	-
Z0117KP0028	2022-06-07	CP098131.1	1072/1077(99%)	+	-	1058/1111(95%)	+	-	+	+	+	+	-	-	-	-	-
Z0117KP0019	2022-06-07	CP098149.1	1072/1077(99%)	+	-	1038/1126(92%)	+	-	+	+	+	+	-	-	-	-	-
Z0117KP0020	2022-06-07	CP098145.1	1072/1077(99%)	+	-	1038/1126(92%)	+	-	+	+	+	+	-	-	-	-	-
Z0117KP0004	2022-06-07	CP098167.1	1072/1077(99%)	+	-	1038/1126(92%)	+	-	+	+	+	+	-	-	-	-	-
Z0117KP0006	2022-06-07	CP098161.1	1072/1077(99%)	+	-	1038/1126(92%)	+	-	+	+	+	+	-	-	-	-	-
Z0117KP0005	2022-06-07	CP098165.1	1072/1077(99%)	+	-	1038/1126(92%)	+	-	+	+	+	+	-	-	-	-	-
Z0117KP0008	2022-06-07	CP098159.1	1072/1077(99%)	+	-	1038/1126(92%)	+	-	+	+	+	+	-	-	-	-	-
Z0117KP0003	2022-06-07	CP098169.1		-	-	1058/1111(95%)	+	-	+	-	+	-	-	-	-	-	-
Z0117KP0001	2022-06-07	CP098175.1	1073/1077(99%)	+	-	1040/1126(92%)	+	-	+	+	+	+	-	-	-	-	-
13001	2022-06-07	CP098355.1	1071/1078(99%)	+	-	1059/1111(95%)	+	-	+	+	+	+	+	-	-	-	-
53015_G7	2022-06-07	CP098340.1	1071/1078(99%)	+	-	1059/1111(95%)	+	-	+	+	+	+	-	-	-	-	-
53009_G1	2022-06-07	CP098343.1	1071/1078(99%)	+	-	1059/1111(95%)	+	-	+	+	+	+	+	-	-	-	-
53023_J2	2022-06-07	CP098335.1	1070/1078(99%)	+	-	1059/1111(95%)	+	-	+	+	+	+	+	-	-	-	-
53022_J1	2022-06-07	CP098338.1	1070/1078(99%)	+	-	1059/1111(95%)	+	-	+	+	+	+	+	-	-	-	-
52980_A4	2022-06-07	CP098350.1	1070/1078(99%)	+	-	1057/1110(95%)	+	-	+	+	+	+	+	-	-	-	-
52984_A8	2022-06-07	CP098347.1	1070/1078(99%)	+	-	1059/1111(95%)	+	-	+	+	+	+	+	-	-	-	-
52977_A1	2022-06-07	CP098352.1	1070/1078(99%)	+	-	1059/1111(95%)	+	-	+	+	+	+	+	-	-	-	-
FF1010	2022-06-13	CP077821.1	1072/1077(99%)	+	-	1040/1126(92%)	+	-	+	+	+	+	-	-	-	-	-
FF1076	2022-06-13	CP077814.1	1073/1077(99%)	+	-	1078/1113(97%)	+	-	+	+	+	+	-	-	-	-	-
FF923	2022-06-13	CP077809.1	1073/1077(99%)	+	-	1039/1126(92%)	+	-	+	+	+	+	-	-	-	-	-
FF1013	2022-06-13	CP077820.1	1077/1077(100%)	+	-	1059/1111(95%)	+	-	+	+	+	+	-	-	-	-	-
FF1083	2022-06-13	CP077812.1	1077/1077(100%)	+	-	1061/1111(95%)	+	-	+	+	+	+	-	-	-	-	-
FF904	2022-06-13	CP077810.1	1073/1077(99%)	+	-	1038/1126(92%)	+	-	+	+	+	+	-	-	-	-	-
FF1009	2022-06-13	CP077824.1	1072/1077(99%)	+	-	1098/1098(100%)	+	-	+	+	+	+	-	-	-	-	-
FF979	2022-06-13	CP077806.1	1073/1077(99%)	+	-	1097/1098(99%)	+	-	+	+	+	+	-	-	-	-	-
FF1023	2022-06-13	CP077818.1	1072/1077(99%)	+	-	1060/1111(95%)	+	-	+	-	+	+	-	-	-	-	-
FF1043	2022-06-13	CP077816.1	1072/1077(99%)	+	-	1098/1098(100%)	+	-	+	+	+	+	-	-	-	-	-
TH12880	2022-06-14	CP098771.1	1073/1077(99%)	+	-	1050/1126(93%)	+	-	+	+	+	+	-	-	-	-	-
TH12846	2022-06-14	CP098769.1	1070/1077(99%)	+	-	1039/1132(92%)	+	-	+	+	+	+	-	-	-	-	-
TH12845	2022-06-14	CP098770.1	1070/1077(99%)	+	-	1039/1132(92%)	+	-	+	+	+	+	-	-	-	-	-
KP167	2022-06-18	CP098758.1	1072/1077(99%)	+	-	1054/1111(95%)	+	-	+	+	+	+	-	-	-	-	-
SKLX33221	2022-06-26	CP099403.1	1076/1077(99%)	+	-	1039/1126(92%)	+	-	+	+	+	+	+	-	-	-	-
SKLX33612	2022-06-26	CP099409.1	1076/1077(99%)	+	-	1039/1126(92%)	+	-	+	+	+	+	+	-	-	-	-
33367	2022-06-26	CP099413.1	1070/1077(99%)	+	-	1039/1132(92%)	+	-	+	+	+	+	+	-	-	-	-
EFN 299	2022-06-27	CP092589.1	1070/1077(99%)	+	-	1059/1111(95%)	+	-	+	+	+	+	-	-	-	-	+
A1718	2022-06-27	CP082211.1	1075/1077(99%)	+	-	1059/1111(95%)	+	-	+	+	+	+	-	-	-	-	-
KPN43G	2022-06-27	CP082207.1	1074/1077(99%)	+	-	1040/1126(92%)	+	-	+	+	+	+	+	-	-	-	-
BJ20	2022-06-27	CP082212.1	1070/1077(99%)	+	-	1039/1132(92%)	+	-	+	+	+	+	-	-	-	-	-
W09308	2022-06-27	CP082840.1	1070/1077(99%)	+	-	1039/1132(92%)	+	-	+	+	+	+	-	-	-	-	-
PM27	2022-06-30	CP076453.1	1073/1077(99%)	+	-	1096/1098(99%)	+	-	+	+	+	+	-	-	-	-	-
FAHZZU2591	2022-07-05	CP083751.1	1072/1077(99%)	+	-	1083/1098(99%)	+	-	+	+	+	+	-	-	-	-	-
B5055	2022-07-05	CP072200.1	1073/1077(99%)	+	-	1096/1098(99%)	+	-	+	+	+	+	-	-	-	-	-	K2
LH35-d	2022-07-13	CP100515.1	1068/1077(99%)	+	-	1086/1098(99%)	+	-	+	+	+	+	-	-	-	-	-
LH50-a	2022-07-13	CP100511.1	1068/1077(99%)	+	-	1086/1098(99%)	+	-	+	+	+	+	-	-	-	-	-
LH09-d	2022-07-13	CP100542.1	1073/1077(99%)	+	-	1040/1126(92%)	+	-	+	+	+	+	-	-	-	-	-
LH13-d	2022-07-13	CP100520.1	1072/1077(99%)	+	-	1056/1111(95%)	+	-	+	+	+	+	-	-	-	-	-
LH99-d	2022-07-13	CP100478.1	1072/1077(99%)	+	-	1056/1111(95%)	+	-	+	+	+	+	-	-	-	-	-
HvKp-su1	2022-07-18	CP092717.1	1070/1077(99%)	+	-	1039/1132(92%)	+	-	+	+	+	+	+	-	-	-	-
XHKPN083	2022-07-20	CP066910.1	1070/1077(99%)	+	-	1039/1132(92%)	+	-	+	+	+	+	+	-	-	-	-
XHKP53	2022-07-20	CP066891.1	1070/1077(99%)	+	-	1039/1132(92%)	+	-	+	+	+	+	+	-	-	-	-
XHKP309	2022-07-20	CP066900.1	1070/1077(99%)	+	-	1039/1132(92%)	+	-	+	+	+	+	+	-	-	-	-
XHKP6	2022-07-20	CP066887.1	1070/1077(99%)	+	-	1039/1132(92%)	+	-	+	+	+	+	+	-	-	-	-
XHKPN391	2022-07-20	CP066915.1	1070/1077(99%)	+	-	1039/1132(92%)	+	-	+	+	+	+	+	-	-	-	-
XHKP502	2022-07-20	CP066904.1	1070/1077(99%)	+	-	1039/1132(92%)	+	-	+	+	+	+	+	-	-	-	-
XHKP75	2022-07-20	CP066895.1	1070/1077(99%)	+	-	1039/1132(92%)	+	-	+	+	+	+	+	-	-	-	-
KP67	2022-07-25	CP101560.1	1073/1077(99%)	+	-	1058/1105(96%)	+	-	+	+	+	+	-	-	+	+	-
KP82	2022-07-25	CP101546.1	1071/1077(99%)	+	-	1059/1111(95%)	+	-	+	+	+	+	-	-	-	+	-
KP65	2022-07-25	CP101563.1	1070/1077(99%)	+	-	1039/1132(92%)	+	-	+	+	+	+	+	-	-	-	-
KP29	2022-07-25	CP101567.1	1070/1077(99%)	+	-	1039/1132(92%)	+	-	+	+	+	+	+	-	-	-	-
KP21	2022-07-25	CP101542.1	1070/1077(99%)	+	-	1039/1132(92%)	+	-	+	+	+	+	+	-	-	-	-
KP72	2022-07-25	CP101554.1	1053/1077(98%)	+	-	1059/1111(95%)	+	-	+	+	+	+	-	-	-	+	-
MEI009	2022-07-25	CP074677.1	1073/1077(99%)	+	-	1048/1126(93%)	+	-	+	+	+	+	-	-	-	-	+
FZKP4523	2022-07-25	CP101533.1	1070/1077(99%)	+	-	1039/1132(92%)	+	-	+	+	+	+	+	-	-	-	-
hvKP859	2022-07-31	CP101790.1	1076/1077(99%)	+	-	1094/1098(99%)	+	-	+	+	+	+	-	-	-	-	-
hvKP319	2022-07-31	CP101764.1	1070/1077(99%)	+	-	1039/1132(92%)	+	-	+	+	+	+	-	-	-	-	-
hvKP841	2022-07-31	CP101784.1	1070/1077(99%)	+	-	1039/1132(92%)	+	-	+	+	+	+	+	-	-	-	-
hvKP323	2022-07-31	CP101770.1	1070/1077(99%)	+	-	1039/1132(92%)	+	-	+	+	+	+	+	-	-	-	-
150040X1B1	2022-07-31	CP101726.1	1070/1077(99%)	+	-	1038/1132(92%)	+	-	+	+	+	+	-	-	-	-	-
hvKP340	2022-07-31	CP101776.1	1070/1077(99%)	+	-	1039/1132(92%)	+	-	+	+	+	+	+	-	-	+	-
K-28	2022-08-01	CP090834.1	1070/1077(99%)	+	-	1039/1132(92%)	+	-	+	+	+	+	+	-	-	-	-
KPK3	2022-08-01	CP090343.1	1070/1077(99%)	+	-	1039/1132(92%)	+	-	+	+	+	+	+	-	-	-	-
KPA1	2022-08-02	CP101877.1	1072/1077(99%)	+	-	1089/1101(99%)	+	-	+	+	+	+	-	-	-	-	2
5589	2022-08-06	CP102077.1	1072/1078(99%)	+	-	1058/1111(95%)	+	-	+	+	+	+	-	-	-	-	+
B1	2022-08-08	CP030741.1	1075/1077(99%)	+	-	1050/1126(93%)	+	-	+	+	+	+	-	-	-	+	-
B2	2022-08-08	CP030733.1	1075/1077(99%)	+	-	1050/1126(93%)	+	-	+	+	+	+	-	-	-	+	-
B4	2022-08-08	CP030717.1	1075/1077(99%)	+	-	1050/1126(93%)	+	-	+	+	+	+	-	-	-	+	-
B3	2022-08-08	CP030725.1	1075/1077(99%)	+	-	1050/1126(93%)	+	-	+	+	+	+	-	-	-	+	-
S270v	2022-08-08	CP102192.1	1070/1077(99%)	+	-	1039/1132(92%)	+	-	+	+	+	+	+	-	-	-	-
S234	2022-08-08	CP102186.1	1070/1077(99%)	+	-	1039/1132(92%)	+	-	+	+	+	+	+	-	-	-	-
K64	2022-08-11	CP102390.1	1070/1077(99%)	+	-	1039/1132(92%)	+	-	+	+	+	+	+	-	-	-	-
KPTCM	2022-08-12	CP097385.1	1073/1077(99%)	+	-	1058/1111(95%)	+	-	+	+	+	+	-	-	-	-	+
SHX180	2022-08-12	CP094512.1	1073/1077(99%)	+	-	1042/1100(95%)	+	-	+	+	+	+	-	-	-	+	-
hvKP248	2022-08-14	CP102438.1	1071/1077(99%)	+	-	1085/1098(99%)	+	-	+	+	+	+	-	-	-	-	-	K2
K194	2022-08-14	CP102435.1	1070/1077(99%）	+	-	911/998(91%) 137/137(100%)	+	+	-	+	+	+	+	-	+	-	-
KPH3	2022-08-15	CP102552.1	1071/1077(99%)	+	-	1058/1111(95%)	+	-	+	+	+	+	-	-	-	+	-
KPH1	2022-08-15	CP102546.1	1039/1043(99%) 43/43(100%)	-	+	1089/1101(99%)	+	-	+	+	+	+	-	-	-	+	-
KP4863	2022-08-22	CP102841.1	1073/1077(99%)	+	-	1038/1126(92%)	+	-	+	+	+	+	-	-	-	-	-
KP0079	2022-08-22	CP102836.1	1070/1077(99%)	+	-	1038/1132(92%)	+	-	+	+	+	+	+	-	-	-	-
KP4962	2022-08-22	CP102833.1	1074/1077(99%)	+	-	1097/1098(99%)	+	-	+	+	+	+	-	-	-	-	-	K2
KW2	2022-08-23	CP102889.1	1071/1077(99%)	+	-	1057/1111(95%)	+	-	+	+	+	+	-	-	-	+	-
KW3	2022-08-23	CP102891.1	1071/1077(99%)	+	-	1057/1111(95%)	+	-	+	+	+	+	-	-	-	+	-
KA2	2022-08-23	CP102869.1	1071/1077(99%)	+	-	1040/1126(92%)	+	-	+	+	+	+	-	-	-	+	-
KH2	2022-08-23	CP102883.1	1073/1077(99%)	+	-	1059/1111(95%)	+	-	+	+	+	+	-	-	-	+	-
KH1	2022-08-23	CP102877.1	1073/1077(99%)	+	-	1059/1111(95%)	+	-	+	+	+	+	-	-	-	+	-
SCAID PND1-2022 (426)	2022-08-24	CP102940.1	1073/1077(99%)	+	-	1097/1098(99%)	+	-	+	+	+	+	-	-	-	-	-
KPA3	2022-08-27	CP102993.1	1075/1077(99%)	+	-	1060/1111(95%)	+	-	+	+	+	+	-	-	-	+	-
KPA2	2022-08-27	CP102987.1	1071/1077(99%)	+	-	1058/1111(95%)	+	-	+	+	+	+	-	-	-	-	+
MI01_K	2022-08-29	CP084502.1	1072/1077(99%)	+	-	1041/1100(95%)	+	-	+	+	+	+	-	-	-	-	-
hvKP12	2022-08-30	CP103315.1	1070/1077(99%)	+	-	1039/1132(92%)	+	-	+	+	+	+	+	-	-	+	-
Note: +: positive; -: negative.

## Sheet: Table S2
Table S2 Sequences of genes analyzed in this study
Genes	Sequences (5'-3')
ompK35	ATGATGAAGCGCAATATTCTGGCAGTGGTGATCCCTGCCCTGCTGGTAGCCGGTGCAGCCAACGCTGCAGAAATCTATAACAAAAACGGCAACAAACTGGACTTCTATGGAAAAATGGTCGGCGAGCACGTCTGGACCACCAATGGCGACACCAGCAGCGACGATACCACCTATGCCCGTATCGGCCTGAAAGGCGAAACTCAGATTAACGATCAGCTGATCGGCTACGGCCAGTGGGAATACAACATGGACGCGTCCAATGTTGAAGGTTCCCAGACCACAAAAACCCGTCTGGCGTTCGCGGGCCTGAAAGCGGGCGAATACGGTTCATTCGACTATGGCCGTAACTACGGCGCGATCTACGACGTCGAAGCGGCAACCGATATGCTGGTTGAATGG…
ompK36	ATGAAAGTTAAAGTACTGTCCCTCCTGGTACCGGCTCTGCTGGTAGCAGGCGCAGCAAATGCGGCTGAAATTTATAACAAAGACGGCAACAAATTAGACCTGTACGGTAAAATTGACGGTCTGCACTACTTCTCTGACGACAAGAGCGTCGACGGCGACCAGACCTACATGCGTGTAGGCGTGAAAGGCGAAACCCAGATCAACGACCAGCTGACCGGTTACGGCCAGTGGGAATACAACGTTCAGGCGAACAACACTGAAAGCTCCAGCGATCAGGCATGGACTCGTCTGGCATTCGCAGGCCTGAAATTTGGCGACGCGGGCTCTTTCGACTACGGTCGTAACTACGGCGTAGTATACGACGTAACGTCCTGGACCGACGTTCTGCCGGAATTCGGC…
ompK26	ATGTTAAAACGCTCTCTGGTTCTCGCCGCCCTCTGCGGTATGTCTTTTGCAGCAACCGCGGTAACGATAGATTTACGTCATGAATTTATTGATGGCGGAAAGAGTGATAAAAGTAATGCTGACCGCGTCTCCGTTTCTCACCGCTTTGCCAACGGCTTAGGCTTTACCGTCGAGGCCAAATGGCGTTCGGGTGGCGACAACGGTTCGCAACCCTATTCGGACGTGGTGGGCAATGGTCATGAAGACACCATCAGCTGGCGCTGGAAAGCAACGTCGAACTTTTTCCTCACCCCCGGGTTTACCATTGAGAGCAACGACAGCCGCTCCATCTACAAGCCGCACCTGCACGCGCAGTACAGTTTCGACAACGGCTTCTATGTCGCCGCTCGCTATCGCTAT…
ompK37	ATGAAAAGAAAAGTACTGGCCCTCGTTATTCCGGCTTTATTAGCCGCCGGTGCCGCGCATGCGGCGGAAATTTATAATAAAGACGGGAATAAATTAGATCTCTATGGCAAGGTAGATGGTCTGCATTATTTCTCCAGCGACTCGAAAAAAGACGGCGATCAAACTTATTTACGTTTTGGCTTTAAAGGCGAAACCCAGATCAACGATATGCTTACCGGCTATGGCCAGTGGGAATATAACGTTCAGGCCAACAACACCGAGACCTCCAGCGATCAGGCGTGGACCCGTCTGGCATTCGCCGGTATCAAAGTGGGCGATTACGGCTCCTTCGACTACGGTCGTAACTACGGCGTGCTGTACGACGTTGAAGGCTGGACCGATATGCTGCCGGAGTTCGGC…
ompR	ATGCAAGAGAATTATAAGATTCTGGTTGTGGATGACGACATGCGCCTGCGTGCGCTGCTCGAGCGTTATCTGACCGAGCAGGGCTTCCAGGTTCGTAGCGTGGCGAACGCCGAACAGATGGATCGTCTGTTAACCCGTGAATCCTTCCACCTGATGGTGCTGGATCTGATGCTGCCGGGCGAAGATGGTCTCTCTATCTGCCGTCGTCTGCGCAGCCAGAGTAACCCGATGCCGATCATTATGGTGACGGCGAAAGGCGAAGAGGTCGATCGGATCGTGGGTCTGGAGATCGGGGCTGACGACTATATTCCGAAGCCGTTTAACCCGCGCGAACTGCTGGCCCGCATCCGGGCGGTGCTGCGCCGCCAGGCGAACGAGCTGCCGGGCGCGCCGTCGCAG…
ompA	ATGAAAAAGACAGCTATCGCGATTGCAGTGGCACTGGCTGGCTTCGCTACCGTAGCGCAGGCCGCTCCGAAAGATAACACCTGGTATGCAGGTGGTAAACTGGGTTGGTCCCAGTATCACGACACCGGTTTCTACGGTAACGGTTTCCAGAACAACAACGGTCCGACCCGTAACGATCAGCTTGGTGCTGGTGCGTTCGGTGGTTACCAGGTTAACCCGTACCTCGGTTTCGAAATGGGTTATGACTGGCTGGGCCGTATGGCATATAAAGGCAGCGTTGACAACGGTGCTTTCAAAGCTCAGGGCGTTCAGCTGACCGCTAAACTGGGTTACCCGATCACTGACGATCTGGACATCTACACCCGTCTGGGCGGCATGGTTTGGCGCGCTGACTCCAAA…
blaKPC	ATATCGTTGATGTCACTGTATCGCCGTCTAGTTCTGCTGTCTTGTCTCTCATGGCCGCTGGCTGGCTTTTCTGCCACCGCGCTGACCAACCTCGTCGCGGAACCATTCGCTAAACTCGAACAGGACTTTGGCGGCTCCATCGGTGTGTACGCGATGGATACCGGCTCAGGCGCAACTGTAAGTTACCGCGCTGAGGAGCGCTTCCCACTGTGCAGCTCATTCAAGGGCTTTCTTGCTGCCGCTGTGCTGGCTCGCAGCCAGCAGCAGGCCGGCTTGCTGGACACACCCATCCGTTACGGCAAAAATGCGCTGGTTCCGTGGTCACCCATCTCGGAAAAATATCTGACAACAGGCATGACGGTGGCGGAGCTGTCCGCGGCCGCCGTGCAATACAGTGAT…
blaVIM	ATGTTAAAAGTTATTAGTAGTTTATTGGTCTACATGACCGCGTCTGTCATGGCTGTCGCAAGTCCGTTAGCCCATTCCGGGGAGCCGAGTGGTGAGTATCCGACAGTCAACGAAATTCCGGTCGGAGAGGTCCGACTTTACCAGATTGCCGATGGTGTTTGGTCGCATATCGCAACGCAGTCGTTTGATGGCGCGGTCTACCCGTCCAATGGTCTCATTGTCCGTGATGGTGATGAGTTGCTTTTGATTGATACAGCGTGGGGTGCGAAAAACACAGCGGCACTTCTCGCGGAGATTGAAAAGCAAATTGGACTTCCCGTAACGCGTGCAGTCTCCACGCACTTTCATGACGACCGCGTCGGCGGCGTTGATGTCCTTCGGGCGGCTGGGGTGGCAACG…
blaIMP	ATGAGCAAGTTATCTGTATTCTTTATATTTTTGTTTTGTAGCATTGCTACCGCAGCAGAGCCTTTGCCAGATTTAAAAATTGAAAAACTTGATGAAGGCGTTTATGTTCATACTTCGTTTGAAGAAGTTAACGGGTGGGGCGTTTTTCCTAAACATGGTTTGGTTGTTCTTGTAGATGCTGAAGCTTATCTAATTGACACTCCATTTACGGCTAAAGATACTGAAAAGTTAGTCACTTGGTTTGTGGAACGTGGCTATAAAATAAAAGGCAGTATTTCCTCTCATTTTCATAGTGACAGCACGGGCGGAATAGAGTGGCTTAATTCTCAATCCATCCCCACGTATGCGTCTGAATTAACTAATGAGCTGCTTAAAAAAGACGGTAAGGTTCAAGCTAAA…
blaNDM	ATGGAATTGCCCAATATTATGCACCCGGTCGCGAAGCTGAGCACCGCATTAGCCGCTGCATTGATGCTGAGCGGGTGCATGCCCGGTGAAATCCGCCCGACGATTGGCCAGCAAATGGAAACTGGCGACCAACGGTTTGGCGATCTGGTTTTCCGCCAGCTCGCACCGAATGTCTGGCAGCACACTTCCTATCTCGACATGCCGGGTTTCGGGGCAGTCGCTTCCAACGGTTTGATCGTCAGGGATGGCGGCCGCGTGCTGGTGGTCGATACCGCCTGGACCGATGACCAGACCGCCCAGATCCTCAACTGGATCAAGCAGGAGATCAACCTGCCGGTCGCGCTGGCGGTGGTGACTCACGCGCATCAGGACAAGATGGGCGGTATGGACGCGCTGCAT…
blaOXA-48	ATGCGTGTATTAGCCTTATCGGCTGTGTTTTTGGTGGCATCGATTATCGGAATGCCTGCGGTAGCAAAGGAATGGCAAGAAAACAAAAGTTGGAATGCTCACTTTACTGAACATAAATCACAGGGCGTAGTTGTGCTCTGGAATGAGAATAAGCAGCAAGGATTTACCAATAATCTTAAACGGGCGAACCAAGCATTTTTACCCGCATCTACCTTTAAAATTCCCAATAGCTTGATCGCCCTCGATTTGGGCGTGGTTAAGGATGAACACCAAGTCTTTAAGTGGGATGGACAGACGCGCGATATCGCCACTTGGAATCGCGATCATAATCTAATCACCGCGATGAAATATTCAGTTGTGCCTGTTTATCAAGAATTTGCCCGCCAAATTGGCGAGGCA…

## Sheet: Table S3
Table S3 Expression of ompK36, ompK35, ompK26, and ompK37 in NTUH-K2044 under isotonic condition
16S rRNA	ompK36		16S rRNA	ompK35		16S rRNA	ompK26		16S rRNA	ompK37
14.5702	26.1517		14.2165	31.9187		14.8056	35.2478		14.6525	36.9678
14.6387	25.9219		15.1146	32.0864		14.8319	34.9479		14.7103	34.5917
14.8209	26.198		14.8667	32.1838		14.7701	34.1442		14.795	34.592
14.8496	26.1429		14.9343	32.25		14.7056	34.993		14.8011	34.9773
14.7996	26.1596		14.9339	31.6158		14.672	36.3462		14.7544	34.688
14.7594	26.0859		14.9133	32.0454		14.5997	34.0938		14.7197	34.9061
14.6289	26.1503		14.8462	32.8664		14.5668	34.3217		14.6573	35.2387
14.7944	26.2064		14.9031	32.2239		14.7518	34.9357		14.8499	36.4356
14.7403	26.3412		14.835	32.5702		14.7308	35.753		14.7317	40
Note: Each number under the genes means the value of cycling threthold.

## Sheet: Table S4
Table S4 Expression of ompK36, ompK35, and ompR in NTUH-K2044 under different osmotic pressure condition
1.0%NaCl		2.5%NaCl			1.0%NaCl		2.5%NaCl			1.0%NaCl		2.5%NaCl
16S rRNA	ompK36	16S rRNA	ompK36		16S rRNA	ompK35	16S rRNA	ompK35		16S rRNA	ompR	16S rRNA	ompR
14.0983	24.8879	14.6899	25.0262		14.6044	30.8588	14.4652	31.914		14.5229	29.1192	14.0531	28.0939
13.7204	24.922	14.0438	24.5931		14.1601	30.3503	13.8464	31.4377		13.9218	28.7707	13.8588	27.5996
14.1038	25.223	14.5547	25.0946		14.5069	30.827	14.3829	31.4002		14.5051	28.9204	13.6867	27.954
13.9672	25.102	14.3939	25.212		14.8195	30.7444	14.1463	31.9609		14.5762	29.0962	14.0147	27.9159
13.8798	25.1161	14.2526	24.9336		14.5815	30.4802	14.0215	31.5646		14.2879	28.9652	13.9264	27.9627
13.9993	25.0311	14.351	24.9273		14.4027	30.4146	14.0855	31.92		14.4046	28.9683	14.0479	27.924
14.3842	24.9308	13.9174	23.4365		14.5427	28.9214	13.9684	31.8007		14.1576	30.2466	13.8901	27.8392
14.3706	24.8294	13.9786	23.2761		14.5488	28.8549	13.7477	31.331		14.3178	29.7308	13.9463	27.95
14.3839	24.9544	13.8382	23.1939		14.4628	28.8571	13.9388	31.4908		14.1897	30.0883	13.9209	27.9192
Note: Each number under the genes means the value of cycling threthold.

## Sheet: Table S5
Table S5 Expression of ompK36 in the mutants and wild strain under isosmotic pressure condition
Strain	16S rRNA	ompK36		16S rRNA	ompK36		16S rRNA	ompK36		16S rRNA	ompK36		16S rRNA	ompK36		16S rRNA	ompK36		16S rRNA	ompK36		16S rRNA	ompK36		16S rRNA	ompK36
NTUH-K2044	13.1897	23.1927		13.4078	23.6336		13.393	23.7227		13.425	23.7275		13.3673	23.1856		13.5961	23.2507		13.9221	23.8741		13.7885	21.9597		15.1589	22.4706
ΔompK35	14.8194	24.3065		14.8224	24.8689		14.7018	24.8165		14.8143	24.8353		14.7687	24.3605		14.88	24.2792		14.6792	24.2074		14.5691	21.8797		15.7621	22.6899
ΔompK36	13.9249	40		13.9815	40		13.7719	40		13.9276	34.5727		13.9264	36.9448		14.5103	35.9453		13.9104	40		13.7685	37.0666		15.3606	37.0923
ΔompK35/36	13.2907	35.9451		13.6143	36.8905		13.5716	40		13.6511	34.917		13.6471	36.539		13.8395	35.3573		13.9173	36.9262		13.8008	40		14.9886	32.8297
ΔompK35+ompK35	13.8295	24.258		13.921	24.5726		13.9163	24.6337		13.7078	24.7181		13.8065	23.9753		13.9159	24.1878		14.5952	25.3655		14.6087	22.7963		11.547	19.1526
ΔompK36+ompK36	13.2985	25.0412		13.3923	25.706		13.4494	25.6793		13.5215	25.8733		13.5655	25.253		13.7545	25.3478		14.5423	25.2302		14.347	23.3326		15.4548	24.2432
ΔompK35/36+ompK35/36	13.8011	25.2873		13.7622	25.6063		13.6506	25.6702		13.629	25.7732		13.6749	25.4829		13.8104	25.4378		14.5491	25.8049		14.9553	23.8195		14.9255	23.3571
HS11286	13.9074	28.0957		13.9024	28.8334		13.7211	28.7136		13.7107	28.7499		13.7644	28.2032		13.8913	28.4722		14.2703	40		14.9128	40		15.5191	40
Note: Each number under the genes means the value of cycling threthold.

## Sheet: Table S6
Table S6 Minimum inhibitory concentrations (μg/ml) of the mutants and wild strain against the 15 antimicrobials
Antimicrobials	NTUH-K2044			ΔompK35			ΔompK36			ΔompK35/36			ΔompK35+ompK35			ΔompK36+ompK36			ΔompK35/36+ompK35/36
	1	2	3	1	2	3	1	2	3	1	2	3	1	2	3	1	2	3	1	2	3
Piperacillin	2	2	2	4	4	4	4	8	8	16	16	8	2	2	4	4	4	4	16	16	8
Cefoxitin	2	1	1	2	2	2	4	4	8	32	32	16	2	2	2	4	4	4	16	16	16
Cefazolin	0.5	0.5	0.5	1	0.5	0.5	2	2	2	16	8	16	0.5	0.5	0.5	2	2	2	8	8	8
Cefuroxime	1	0.5	0.5	1	1	1	2	4	4	4	8	8	1	1	1	2	2	4	4	4	4
Ceftazidime	<0.125	<0.125	<0.125	0.125	0.125	0.125	<0.125	0.125	<0.125	0.125	0.125	0.125	0.125	0.125	0.125	<0.125	<0.125	<0.125	0.125	0.125	0.125
Cefepime	<0.064	<0.064	<0.064	<0.064	<0.064	<0.064	0.064	0.064	0.064	0.125	0.125	0.125	<0.064	<0.064	<0.064	0.064	0.064	0.064	0.064	0.125	0.125
Cefotaxime	<0.125	<0.125	<0.125	<0.125	<0.125	<0.125	<0.125	<0.125	<0.125	0.125	0.125	0.125	<0.125	<0.125	<0.125	<0.125	<0.125	<0.125	0.125	<0.125	0.125
Ceftriaxone	<0.064	<0.064	<0.064	<0.064	<0.064	<0.064	<0.064	<0.064	<0.064	0.064	0.125	0.064	<0.064	<0.064	<0.064	<0.064	0.064	<0.064	0.064	0.064	0.064
Imipenem	0.125	0.064	0.064	0.125	0.064	0.25	0.25	0.25	0.25	0.5	0.5	0.25	0.125	0.125	0.064	0.125	0.25	0.25	0.125	0.25	0.25
Meropenem	<0.016	<0.016	<0.016	<0.016	<0.016	0.016	0.016	0.016	0.016	0.064	0.064	0.064	0.016	<0.016	<0.016	0.016	0.016	0.016	0.064	0.064	0.032
Amikacin	<1	0.5	0.5	<1	0.5	0.25	<1	0.5	0.25	<1	0.5	0.25	<1	0.25	0.25	<1	0.25	0.25	<1	0.5	0.5
Ciprofloxacin	0.016	0.016	0.016	0.016	0.016	0.032	0.016	0.016	0.016	0.032	0.032	0.032	0.016	0.016	0.032	0.016	0.016	0.016	0.032	0.064	0.032
Chloramphenicol	4	4	4	8	8	8	4	8	4	8	8	8	4	4	4	4	4	4	4	8	4
Tetracycline	1	1	1	2	2	2	1	1	1	2	2	2	1	1	1	1	1	1	1	2	2
Polymyxin B	0.25	0.5	0.5	0.25	0.5	0.5	0.25	0.5	0.5	0.25	0.5	0.5	0.25	0.5	0.5	0.5	0.5	0.5	0.5	0.5	0.25

## Sheet: Table S7
Table S7 Minimum inhibitory concentrations (μg/ml) of the 17 antimicrobials against the transconjugants
Antimicrobials	NTUH-K2044+blaKPC-2			ΔompK35+blaKPC-2			ΔompK36+blaKPC-2			ΔompK35/36+blaKPC-2
	1	2	3	1	2	3	1	2	3	1	2	3
Ticarcillin-clavulanic acid	≥128/2	≥128/2	≥128/2	≥128/2	≥128/2	≥128/2	≥128/2	≥128/2	≥128/2	≥128/2	≥128/2	≥128/2
Piperacillin-tazobactam	≥128/4	≥128/4	≥128/4	≥128/4	≥128/4	≥128/4	≥128/4	≥128/4	≥128/4	≥128/4	≥128/4	≥128/4
Ceftazidime	4	4	4	16	16	4	16	16	16	16	16	16
Cefoperazone-sulbactam	16/8	16/8	16/8	16/8	16/8	16/8	≥64/32	≥64/32	≥64/32	≥64/32	≥64/32	≥64/32
Cefepime	0.5	1	0.5	1	1	1	2	2	2	≥32	≥32	≥32
Aztreonam	2	2	2	8	8	8	16	≥64	≥64	≥64	≥64	≥64
Imipenem	8	8	8	8	8	8	≥16	8	8	≥16	≥16	≥16
Meropenem	≥16	≥16	≥16	≥16	≥16	≥16	≥16	≥16	≥16	≥16	≥16	≥16
Amikacin	≤2	≤2	≤2	≤2	≤2	≤2	≤2	≤2	≤2	≤2	≤2	≤2
Tobramycin	≤1	≤1	≤1	≤1	≤1	≤1	≤1	≤1	≤1	≤1	≤1	≤1
Ciprofloxacin	≤0.25	≤0.25	≤0.25	≤0.25	≤0.25	≤0.25	≤0.25	≤0.25	≤0.25	≤0.25	≤0.25	≤0.25
Levofloxacin	≤0.12	≤0.12	≤0.12	≤0.12	≤0.12	≤0.12	≤0.12	≤0.12	≤0.12	≤0.12	≤0.12	≤0.12
Doxycycline	1	1	1	1	1	2	1	1	1	1	1	1
Tigecycline	≤0.5	≤0.5	≤0.5	≤0.5	≤0.5	≤0.5	≤0.5	≤0.5	≤0.5	≤0.5	≤0.5	≤0.5
Colistin	≤0.5	≤0.5	1	1	≤0.5	≤0.5	≤0.5	≤0.5	≤0.5	≤0.5	≤0.5	≤0.5
Trimethoprim-sulfamethoxazole	≤2/38	≤2/38	≤2/38	≤2/38	≤2/38	≤2/38	≤2/38	≤2/38	≤2/38	≤2/38	≤2/38	≤2/38
Ceftazidime-avibactam	0.25/4	0.25/4	0.25/4	0.5/4	0.5/4	1/4	0.5/4	0.25/4	0.25/4	1/4	1/4	0.5/4

## Sheet: Figure S1
Figure S1 Electrophoresis photograms of regular PCR products to verify ompK35/36 deletions and complementations. A Ladders of ompK35 using primers ompK35 F/R(YZ). B Ladders of ompK36 using primers ompK36 F/R(YZ). C Ladders of ompK35 using primers ompK35 F/R(CX). D Ladders of ompK36 using primers ompK36 F/R(CX). 1-7 represent strains NTUH-K2044,ΔompK35, ΔompK36, ΔompK35/36, ΔompK35+ompK35, ΔompK36…
